# Supplementary material for: Synthetic Promoters and Transcription Factors for Heterologous Protein Expression in Saccharomyces cerevisiae
Source: Front Bioeng Biotechnol. 2017 Oct 19;5:63. doi: 10.3389/fbioe.2017.00063 (PMC5653697; doi:10.3389/fbioe.2017.00063)
Supplement: Data Sheet S1 — GenBank sequences for plasmids generated in this work. [file Data_Sheet_1.ZIP]

Archive with 13 entries (13 files):
- pFM0029_NI.gb
- pFM0030_NN.gb
- pFM031.gb
- pFM033.gb
- dCas9VP64.gb
- EGFP_Y1H.gb
- pFM003B.gb
- pFM004B.gb
- pFM005.gb
- pFM006.gb
- pFM021.gb
- pFM0027_HD.gb
- pFM0028_NG.gb
