# Supplementary material for: Synthetic Promoters and Transcription Factors for Heterologous Protein Expression in Saccharomyces cerevisiae
Source: Front Bioeng Biotechnol. 2017 Oct 19;5:63. doi: 10.3389/fbioe.2017.00063 (PMC5653697; doi:10.3389/fbioe.2017.00063)
Supplement: Data Sheet S1 — GenBank sequences for plasmids generated in this work. [file Data_Sheet_1.ZIP › dCas9VP64.gb]

LOCUS       dCas9VP64     11256 bp    DNA     circular UNA 
ACCESSION   unknown
FEATURES             Location/Qualifiers
     CDS             468..1142
                     /label=TRP1
     CDS             complement(2088..3170)
                     /label=LacI
     Region          3600..4097
                     /label="URA3 buffer"
     Site            join(3848..3855,3851^3852)
                     /site_type="restriction site"
                     /note="Name: PmeI"
                     /note="Pattern: gtttaaac"
                     /note="cut_0_on_positive_strand: 3851^3852"
                     /note="cut_0_on_negative_strand: 3851^3852"
                     /note="inhibited_by: "
                     /note="star_activity: yes"
                     /note="site_type: other"
                     /note="restriction site"
                     /label=PmeI
     Region          4108..4179
                     /label=UASg
     TATA_signal     4418..4424
                     /label="Gal1 TATA"
     operator        4439..4473
                     /label=LacO
     CDS             4561..8946
                     /label=dCAS9-VP64
     Misc._feature   8671..8691
                     /label="SV40 NLS"
     Misc._feature   8698..8763
                     /label=FLAG
     CDS             complement(10196..11056)
                     /label="ampicillin resistance"
ORIGIN
        1 TCGCGCGTTT CGGTGATGAC GGTGAAAACC TCTGACACAT GCAGCTCCCG GAGACGGTCA
       61 CAGCTTGTCT GTAAGCGGAT GCCGGGAGCA GACAAGCCCG TCAGGGCGCG TCAGCGGGTG
      121 TTGGCGGGTG TCGGGGCTGG CTTAACTATG CGGCATCAGA GCAGATTGTA CTGAGAGTGC
      181 ACCATAAACG ACATTACTAT ATATATAATA TAGGAAGCAT TTAATAGACA GCATCGTAAT
      241 ATATGTGTAC TTTGCAGTTA TGACGCCAGA TGGCAGTAGT GGAAGATATT CTTTATTGAA
      301 AAATAGCTTG TCACCTTACG TACAATCTTG ATCCGGAGCT TTTCTTTTTT TGCCGATTAA
      361 GAATTAATTC GGTCGAAAAA AGAAAAGGAG AGGGCCAAGA GGGAGGGCAT TGGTGACTAT
      421 TGAGCACGTG AGTATACGTG ATTAAGCACA CAAAGGCAGC TTGGAGTATG TCTGTTATTA
      481 ATTTCACAGG TAGTTCTGGT CCATTGGTGA AAGTTTGCGG CTTGCAGAGC ACAGAGGCCG
      541 CAGAATGTGC TCTAGATTCC GATGCTGACT TGCTGGGTAT TATATGTGTG CCCAATAGAA
      601 AGAGAACAAT TGACCCGGTT ATTGCAAGGA AAATTTCAAG TCTTGTAAAA GCATATAAAA
      661 ATAGTTCAGG CACTCCGAAA TACTTGGTTG GCGTGTTTCG TAATCAACCT AAGGAGGATG
      721 TTTTGGCTCT GGTCAATGAT TACGGCATTG ATATCGTCCA ACTGCATGGA GATGAGTCGT
      781 GGCAAGAATA CCAAGAGTTC CTCGGTTTGC CAGTTATTAA AAGACTCGTA TTTCCAAAAG
      841 ACTGCAACAT ACTACTCAGT GCAGCTTCAC AGAAACCTCA TTCGTTTATT CCCTTGTTTG
      901 ATTCAGAAGC AGGTGGGACA GGTGAACTTT TGGATTGGAA CTCGATTTCT GACTGGGTTG
      961 GAAGGCAAGA GAGCCCCGAA AGCTTACATT TTATGTTAGC TGGTGGACTG ACGCCAGAAA
     1021 ATGTTGGTGA TGCGCTTAGA TTAAATGGCG TTATTGGTGT TGATGTAAGC GGAGGTGTGG
     1081 AGACAAATGG TGTAAAAGAC TCTAACAAAA TAGCAAATTT CGTCAAAAAT GCTAAGAAAT
     1141 AGGTTATTAC TGAGTAGTAT TTATTTAAGT ATTGTTTGTG CACTTGCCTA TGCGGTGTGA
     1201 AATACCGCAC AGATGCGTAA GGAGAAAATA CCGCATCAGG AAATTGTAAA CGTTAATATT
     1261 TTGTTAAAAT TCGCGTTAAA TTTTTGTTAA ATCAGCTCAT TTTTTAACCA ATAGGCCGAA
     1321 ATCGGCAAAA TCCCTTATAA ATCAAAAGAA TAGACCGAGA TAGGGTTGAG TGTTGTTCCA
     1381 GTTTGGAACA AGAGTCCACT ATTAAAGAAC GTGGACTCCA ACGTCAAAGG GCGAAAAACC
     1441 GTCTATCAGG GCGATGGCCC ACTACGTGAA CCATCACCCT AATCAAGTTT TTTGGGGTCG
     1501 AGGTGCCGTA AAGCACTAAA TCGGAACCCT AAAGGGAGCC CCCGATTTAG AGCTTGACGG
     1561 GGAAAGCCGG CGAACGTGGC GAGAAAGGAA GGGAAGAAAG CGAAAGGAGC GGGCGCTAGG
     1621 GCGCTGGCAA GTGTAGCGGT CACGCTGCGC GTAACCACCA CACCCGCCGC GCTTAATGCG
     1681 CCGCTACAGG GCGCGTCGCG CCATTCGCCA TTCAGGCTGC GCAACTGTTG GGAAGGGCGA
     1741 TCGGTGCGGG CCTCTTCGCT ATTACGCCAG CTGAATTGGA GCGACCTCAT GCTATACCTG
     1801 AGAAAGCAAC CTGACCTACA GGAAAGAGTT ACTCAAGAAT AAGAATTTTC GTTTTAAAAC
     1861 CTAAGAGTCA CTTTAAAATT TGTATACACT TATTTTTTTT ATAACTTATT TAATAATAAA
     1921 AATCATAAAT CATAAGAAAT TCGCTTATTT AGAAGTGTCA ACAACGTATC TACCAACGAT
     1981 TTGACCCTTT TCCATCTTTT CGTAAATTTC TGGCAAGGTA GACAAGCCGA CAACCTTGAT
     2041 TGGAGACTTG ACCAAACCTC TGGCGAAGAA TTGTTAATTA AGAGCTCTCA CTGCCCACTT
     2101 TCCAGTCTGG AAACCTGTCT TGCTAGCTGC ATGAGTGAAT CAGCCAATGC CCGGGGAGAG
     2161 GCAGTTTGTG TATTGGGTGC CAGGGTGGTT TTTCTCTTCA CCAGTGAGAC TGGCAACAGC
     2221 TGATTGCCCT TCACCGCCTG GCCCTGAGAG AGTTGCAGCA AGCGGTCCAC GCTGGTTTGC
     2281 CCCAGCAGGC GAAAATCCTG TTTGATGGTG GTTAACGGCG GGATATAACA TGAGCTGTCT
     2341 TCGGTATCGT CGTATCCCAC TACCGAGATA TCTGCACCAA CTCTCAGCCC AGACTCAGTA
     2401 ATGGCTCTCA TTGCACCCAG TGCCATCTGA TCATTGGCAA CCAGCATTGC AGTGGGAACA
     2461 ATGCCCTCAT TCAGCATTTG CATGGTTTGT TGAAACCCAG ACATGGCACT CCAGTCCCCT
     2521 TCTCTTTCAG CTATTGGCTG AATTTGATTC CTAGTGAGAT ATTTATGCCA GCCGGCCAGT
     2581 CTCAGCCTTG CTGAGACAGA ACTGAGTGGG CCCGCAAGCA GTGCAATTTG CTGGTGTCCC
     2641 AATGCAACCA GATGCTCCAC ACCCAGTCTT GTACCATCTT CATGGGAGAA AATAATACTG
     2701 TTGATGGGTG TCTGGTCAGA GACATCAAGA AAGAGTGCTG GAACATTAGT GCAGGCAGCT
     2761 TCCACAGCAA TGGCATCCTG GTCATCCAGT GGATAGTTAA TGATCAGCCC ACTGACTCTT
     2821 TGTGCCAGAA GATTGTGCAC AGCAGCTTTA CAGGCTTCAA CTCCACTTCT TTCTACCATT
     2881 GACACCACCA CAGAGGCTCC CAGTTGATCA GCTCTAGATT TAATGGCTGC CACAATTTGA
     2941 GATGGTGCAT GCAGGGCCAG ACTGGAGGTG GCAACTCCAA TCAGCAAGCT CTGTTTGCCT
     3001 GCCAGTTGTT GTGCCACTCT GTTGGGAATG TAATTCAGCT CTGCCATGGC TGCTTCCACT
     3061 TTTTCCCTGG TTTTGGCAGA AACATGGCTG GCCTGGTTCA CCACTCTGGA AACAGTCTGA
     3121 TAAGAGACAC CGGCATACTC TGCGACATCA TACAATGTTA CTGGTTTCAT TTTAATAACT
     3181 AGTAAAACTT AGATTAGATT GCTATGCTTT CTTTCTAATG AGCAAGAAGT AAAAAAAGTT
     3241 GTAATAGAAC AAGAAAAATG AAACTGAAAC TTGAGAAATT GAAGACCGTT TATTAACTTA
     3301 AATATCAATG GGAGGTCATC GAAAGAGAAA AAAATCAAAA AAAAAATTTT CAAGAAAAAG
     3361 AAACGTGATA AAAATTTTTA TTGCCTTTTT CGACGAAGAA AAAGAAACGA GGCGGTCTCT
     3421 TTTTTCTTTT CCAAACCTTT AGTACGGGTA ATTAACGACA CCCTAGAGGA AGAAAGAGGG
     3481 GAAATTTAGT ATGCTGTGCT TGGGTGTTTT GAAGTGGTAC GGCGATGCGC GGAGTCCGAG
     3541 AAAATCTGGA AGAGTAAAAA AGGAGTAGAA ACATTTTGAA GCTATGGTGT GGCGGCCGCA
     3601 TCTTGACTGA TTTTTCCATG GAGGGCACAG TTAAGCCGCT AAAGGCATTA TCCGCCAAGT
     3661 ACAATTTTTT ACTCTTCGAA GACAGAAAAT TTGCTGACAT TGGTAATACA GTCAAATTGC
     3721 AGTACTCTGC GGGTGTATAC AGAATAGCAG AATGGGCAGA CATTACGAAT GCACACGGTG
     3781 TGGTGGGCCC AGGTATTGTT AGCGGTTTGA AGCAGGCGGC AGAAGAAGTA ACAAAGGAAC
     3841 CTAGAGGGTT TAAACCCTTT TGATGTTAGC AGAATTGTCA TGCAAGGGCT CCCTATCTAC
     3901 TGGAGAATAT ACTAAGGGTA CTGTTGACAT TGCGAAGAGC GACAAAGATT TTGTTATCGG
     3961 CTTTATTGCT CAAAGAGACA TGGGTGGAAG AGATGAAGGT TACGATTGGT TGATTATGAC
     4021 ACCCGGTGTG GGTTTAGATG ACAAGGGAGA CGCATTGGGT CAACAGTATA GAACCGTGGA
     4081 TGATGTGGTC TCTACAGGAA TTCGAAGTAC GGATTAGAAG CCGCCGAGCG GGTGACAGCC
     4141 CTCCGAAGGA AGACTCTCCT CCGTGCGTCC TCGTCTTCAC CGGTCGCGTT CCTGAAACGC
     4201 AGATGTGCCT CGCGCCGCAC TGCTCCGAAC AATAAAGATT CTACAATACT AGCTTTTATG
     4261 GTTATGAAGA GGAAAAATTG GCAGTAACCT GGCCCCACAA ACCTTCAAAT GAACGAATCA
     4321 AATTAACAAC CATAGGATGA TAATGCGATT ACTTTTTTAG CCTTATTTCT GGGGTACTGC
     4381 AGCAGCGAAG CGATGATTTT TGATCTATTA ACAGATATAT AAATGCAAAA ACTGTTGTTG
     4441 TGTGGAATTG TGAGCGGATA ACAATTTCAC ACAATATTAC TTCTTATTCA AATGTAATAA
     4501 AAGTATCAAC AAAAAATTGT TAATATACCT CTATACTTTA ACGTCAAGGA GAAAAACCCC
     4561 ATGGATAAAA AGTATTCTAT TGGTTTAGCC ATCGGCACTA ATTCCGTTGG ATGGGCTGTC
     4621 ATAACCGATG AATACAAAGT ACCTTCAAAG AAATTTAAGG TGTTGGGGAA CACAGACCGT
     4681 CATTCGATTA AAAAGAATCT TATCGGTGCC CTCCTATTCG ATAGTGGCGA AACGGCAGAG
     4741 GCGACTCGCC TGAAACGAAC CGCTCGGAGA AGGTATACAC GTCGCAAGAA CCGAATATGT
     4801 TACTTACAAG AAATTTTTAG CAATGAGATG GCCAAAGTTG ACGATTCTTT CTTTCACCGT
     4861 TTGGAAGAGT CCTTCCTTGT CGAAGAGGAC AAGAAACATG AACGGCACCC CATCTTTGGA
     4921 AACATAGTAG ATGAGGTGGC ATATCATGAA AAGTACCCAA CGATTTATCA CCTCAGAAAA
     4981 AAGCTAGTTG ACTCAACTGA TAAAGCGGAC CTGAGGTTAA TCTACTTGGC TCTTGCCCAT
     5041 ATGATAAAGT TCCGTGGGCA CTTTCTCATT GAGGGTGATC TAAATCCGGA CAACTCGGAT
     5101 GTCGACAAAC TGTTCATCCA GTTAGTACAA ACCTATAATC AGTTGTTTGA AGAGAACCCT
     5161 ATAAATGCAA GTGGCGTGGA TGCGAAGGCT ATTCTTAGCG CCCGCCTCTC TAAATCCCGA
     5221 CGGCTAGAAA ACCTGATCGC ACAATTACCC GGAGAGAAGA AAAATGGGTT GTTCGGTAAC
     5281 CTTATAGCGC TCTCACTAGG CCTGACACCA AATTTTAAGT CGAACTTCGA CTTAGCTGAA
     5341 GATGCCAAAT TGCAGCTTAG TAAGGACACG TACGATGACG ATCTCGACAA TCTACTGGCA
     5401 CAAATTGGAG ATCAGTATGC GGACTTATTT TTGGCTGCCA AAAACCTTAG CGATGCAATC
     5461 CTCCTATCTG ACATACTGAG AGTTAATACT GAGATTACCA AGGCGCCGTT ATCCGCTTCA
     5521 ATGATCAAAA GGTACGATGA ACATCACCAA GACTTGACAC TTCTCAAGGC CCTAGTCCGT
     5581 CAGCAACTGC CTGAGAAATA TAAGGAAATA TTCTTTGATC AGTCGAAAAA CGGGTACGCA
     5641 GGTTATATTG ACGGCGGAGC GAGTCAAGAG GAATTCTACA AGTTTATCAA ACCCATATTA
     5701 GAGAAGATGG ATGGGACGGA AGAGTTGCTT GTAAAACTCA ATCGCGAAGA TCTACTGCGA
     5761 AAGCAGCGGA CTTTCGACAA CGGTAGCATT CCACATCAAA TCCACTTAGG CGAATTGCAT
     5821 GCTATACTTA GAAGGCAGGA GGATTTTTAT CCGTTCCTCA AAGACAATCG TGAAAAGATT
     5881 GAGAAAATCC TAACCTTTCG CATACCTTAC TATGTGGGAC CCCTGGCCCG AGGGAACTCT
     5941 CGGTTCGCAT GGATGACAAG AAAGTCCGAA GAAACGATTA CTCCATGGAA TTTTGAGGAA
     6001 GTTGTCGATA AAGGTGCGTC AGCTCAATCG TTCATCGAGA GGATGACCAA CTTTGACAAG
     6061 AATTTACCGA ACGAAAAAGT ATTGCCTAAG CACAGTTTAC TTTACGAGTA TTTCACAGTG
     6121 TACAATGAAC TCACGAAAGT TAAGTATGTC ACTGAGGGCA TGCGTAAACC CGCCTTTCTA
     6181 AGCGGAGAAC AGAAGAAAGC AATAGTAGAT CTGTTATTCA AGACCAACCG CAAAGTGACA
     6241 GTTAAGCAAT TGAAAGAGGA CTACTTTAAG AAAATTGAAT GCTTCGATTC TGTCGAGATC
     6301 TCCGGGGTAG AAGATCGATT TAATGCGTCA CTTGGTACGT ATCATGACCT CCTAAAGATA
     6361 ATTAAAGATA AGGACTTCCT GGATAACGAA GAGAATGAAG ATATCTTAGA AGATATAGTG
     6421 TTGACTCTTA CCCTCTTTGA AGATCGGGAA ATGATTGAGG AAAGACTAAA AACATACGCT
     6481 CACCTGTTCG ACGATAAGGT TATGAAACAG TTAAAGAGGC GTCGCTATAC GGGCTGGGGA
     6541 CGATTGTCGC GGAAACTTAT CAACGGGATA AGAGACAAGC AAAGTGGTAA AACTATTCTC
     6601 GATTTTCTAA AGAGCGACGG CTTCGCCAAT AGGAACTTTA TGCAGCTGAT CCATGATGAC
     6661 TCTTTAACCT TCAAAGAGGA TATACAAAAG GCACAGGTTT CCGGACAAGG GGACTCATTG
     6721 CACGAACATA TTGCGAATCT TGCTGGTTCG CCAGCCATCA AAAAGGGCAT ACTCCAGACA
     6781 GTCAAAGTAG TGGATGAGCT AGTTAAGGTC ATGGGACGTC ACAAACCGGA AAACATTGTA
     6841 ATCGAGATGG CACGCGAAAA TCAAACGACT CAGAAGGGGC AAAAAAACAG TCGAGAGCGG
     6901 ATGAAGAGAA TAGAAGAGGG TATTAAAGAA CTGGGCAGCC AGATCTTAAA GGAGCATCCT
     6961 GTGGAAAATA CCCAATTGCA GAACGAGAAA CTTTACCTCT ATTACCTACA AAATGGAAGG
     7021 GACATGTATG TTGATCAGGA ACTGGACATA AACCGTTTAT CTGATTACGA CGTCGATGCC
     7081 ATTGTACCCC AATCCTTTTT GAAGGACGAT TCAATCGACA ATAAAGTGCT TACACGCTCG
     7141 GATAAGAACC GAGGGAAAAG TGACAATGTT CCAAGCGAGG AAGTCGTAAA GAAAATGAAG
     7201 AACTATTGGC GGCAGCTCCT AAATGCGAAA CTGATAACGC AAAGAAAGTT CGATAACTTA
     7261 ACTAAAGCTG AGAGGGGTGG CTTGTCTGAA CTTGACAAGG CCGGATTTAT TAAACGTCAG
     7321 CTCGTGGAAA CCCGCCAAAT CACAAAGCAT GTTGCACAGA TACTAGATTC CCGAATGAAT
     7381 ACGAAATACG ACGAGAACGA TAAGCTGATT CGGGAAGTCA AAGTAATCAC TTTAAAGTCA
     7441 AAATTGGTGT CGGACTTCAG AAAGGATTTT CAATTCTATA AAGTTAGGGA GATAAATAAC
     7501 TACCACCATG CGCACGACGC TTATCTTAAT GCCGTCGTAG GGACCGCACT CATTAAGAAA
     7561 TACCCGAAGC TAGAAAGTGA GTTTGTGTAT GGTGATTACA AAGTTTATGA CGTCCGTAAG
     7621 ATGATCGCGA AAAGCGAACA GGAGATAGGC AAGGCTACAG CCAAATACTT CTTTTATTCT
     7681 AACATTATGA ATTTCTTTAA GACGGAAATC ACTCTGGCAA ACGGAGAGAT ACGCAAACGA
     7741 CCTTTAATTG AAACCAATGG GGAGACAGGT GAAATCGTAT GGGATAAGGG CCGGGACTTC
     7801 GCGACGGTGA GAAAAGTTTT GTCCATGCCC CAAGTCAACA TAGTAAAGAA AACTGAGGTG
     7861 CAGACCGGAG GGTTTTCAAA GGAATCGATT CTTCCAAAAA GGAATAGTGA TAAGCTCATC
     7921 GCTCGTAAAA AGGACTGGGA CCCGAAAAAG TACGGTGGCT TCGATAGCCC TACAGTTGCC
     7981 TATTCTGTCC TAGTAGTGGC AAAAGTTGAG AAGGGAAAAT CCAAGAAACT GAAGTCAGTC
     8041 AAAGAATTAT TGGGGATAAC GATTATGGAG CGCTCGTCTT TTGAAAAGAA CCCCATCGAC
     8101 TTCCTTGAGG CGAAAGGTTA CAAGGAAGTA AAAAAGGATC TCATAATTAA ACTACCAAAG
     8161 TATAGTCTGT TTGAGTTAGA AAATGGCCGA AAACGGATGT TGGCTAGCGC CGGAGAGCTT
     8221 CAAAAGGGGA ACGAACTCGC ACTACCGTCT AAATACGTGA ATTTCCTGTA TTTAGCGTCC
     8281 CATTACGAGA AGTTGAAAGG TTCACCTGAA GATAACGAAC AGAAGCAACT TTTTGTTGAG
     8341 CAGCACAAAC ATTATCTCGA CGAAATCATA GAGCAAATTT CGGAATTCAG TAAGAGAGTC
     8401 ATCCTAGCTG ATGCCAATCT GGACAAAGTA TTAAGCGCAT ACAACAAGCA CAGGGATAAA
     8461 CCCATACGTG AGCAGGCGGA AAATATTATC CATTTGTTTA CTCTTACCAA CCTCGGCGCT
     8521 CCAGCCGCAT TCAAGTATTT TGACACAACG ATAGATCGCA AACGATACAC TTCTACCAAG
     8581 GAGGTGCTAG ACGCGACACT GATTCACCAA TCCATCACGG GATTATATGA AACTCGGATA
     8641 GATTTGTCAC AGCTTGGGGG TGACGGATCC CCCAAGAAGA AGAGGAAAGT CTCGAGCGAC
     8701 TACAAAGACC ATGACGGTGA TTATAAAGAT CATGACATCG ATTACAAGGA TGACGATGAC
     8761 AAGGCTGCAG GAGGCGGTGG AAGCGGGCGC GCCGACGCGC TGGACGATTT CGATCTCGAC
     8821 ATGCTGGGTT CTGATGCCCT CGATGACTTT GACCTGGATA TGTTGGGAAG CGACGCATTG
     8881 GATGACTTTG ATCTGGACAT GCTCGGCTCC GATGCTCTGG ACGATTTCGA TCTCGATATG
     8941 TTATAACCGG TCATCATCAC CATCACCATT GACTCGAGTA AGCTTGGTAC CGCGGCTAGC
     9001 TAAGATCCGC TCTAACCGAA AAGGAAGGAG TTAGACAACC TGAAGTCTAG GTCCCTATTT
     9061 ATTTTTTTAT AGTTATGTTA GTATTAAGAA CGTTATTTAT ATTTCAAATT TTTCTTTTTT
     9121 TTCTGTACAG ACGCGTGTAC GCATGTAACA TTATACTGAA AACCTTGCTT GAGAAGGTTT
     9181 TGGGACGCTC GAAGATCCAG CTGCATTAAT GAATCGGCCA ACGCGCGGGG AGAGGCGGTT
     9241 TGCGTATTGG GCGCTCTTCC GCTTCCTCGC TCACTGACTC GCTGCGCTCG GTCGTTCGGC
     9301 TGCGGCGAGC GGTATCAGCT CACTCAAAGG CGGTAATACG GTTATCCACA GAATCAGGGG
     9361 ATAACGCAGG AAAGAACATG TGAGCAAAAG GCCAGCAAAA GGCCAGGAAC CGTAAAAAGG
     9421 CCGCGTTGCT GGCGTTTTTC CATAGGCTCC GCCCCCCTGA CGAGCATCAC AAAAATCGAC
     9481 GCTCAAGTCA GAGGTGGCGA AACCCGACAG GACTATAAAG ATACCAGGCG TTTCCCCCTG
     9541 GAAGCTCCCT CGTGCGCTCT CCTGTTCCGA CCCTGCCGCT TACCGGATAC CTGTCCGCCT
     9601 TTCTCCCTTC GGGAAGCGTG GCGCTTTCTC ATAGCTCACG CTGTAGGTAT CTCAGTTCGG
     9661 TGTAGGTCGT TCGCTCCAAG CTGGGCTGTG TGCACGAACC CCCCGTTCAG CCCGACCGCT
     9721 GCGCCTTATC CGGTAACTAT CGTCTTGAGT CCAACCCGGT AAGACACGAC TTATCGCCAC
     9781 TGGCAGCAGC CACTGGTAAC AGGATTAGCA GAGCGAGGTA TGTAGGCGGT GCTACAGAGT
     9841 TCTTGAAGTG GTGGCCTAAC TACGGCTACA CTAGAAGGAC AGTATTTGGT ATCTGCGCTC
     9901 TGCTGAAGCC AGTTACCTTC GGAAAAAGAG TTGGTAGCTC TTGATCCGGC AAACAAACCA
     9961 CCGCTGGTAG CGGTGGTTTT TTTGTTTGCA AGCAGCAGAT TACGCGCAGA AAAAAAGGAT
    10021 CTCAAGAAGA TCCTTTGATC TTTTCTACGG GGTCTGACGC TCAGTGGAAC GAAAACTCAC
    10081 GTTAAGGGAT TTTGGTCATG AGATTATCAA AAAGGATCTT CACCTAGATC CTTTTAAATT
    10141 AAAAATGAAG TTTTAAATCA ATCTAAAGTA TATATGAGTA AACTTGGTCT GACAGTTACC
    10201 AATGCTTAAT CAGTGAGGCA CCTATCTCAG CGATCTGTCT ATTTCGTTCA TCCATAGTTG
    10261 CCTGACTCCC CGTCGTGTAG ATAACTACGA TACGGGAGGG CTTACCATCT GGCCCCAGTG
    10321 CTGCAATGAT ACCGCGAGAC CCACGCTCAC CGGCTCCAGA TTTATCAGCA ATAAACCAGC
    10381 CAGCCGGAAG GGCCGAGCGC AGAAGTGGTC CTGCAACTTT ATCCGCCTCC ATCCAGTCTA
    10441 TTAATTGTTG CCGGGAAGCT AGAGTAAGTA GTTCGCCAGT TAATAGTTTG CGCAACGTTG
    10501 TTGCCATTGC TACAGGCATC GTGGTGTCAC GCTCGTCGTT TGGTATGGCT TCATTCAGCT
    10561 CCGGTTCCCA ACGATCAAGG CGAGTTACAT GATCCCCCAT GTTGTGCAAA AAAGCGGTTA
    10621 GCTCCTTCGG TCCTCCGATC GTTGTCAGAA GTAAGTTGGC CGCAGTGTTA TCACTCATGG
    10681 TTATGGCAGC ACTGCATAAT TCTCTTACTG TCATGCCATC CGTAAGATGC TTTTCTGTGA
    10741 CTGGTGAGTA CTCAACCAAG TCATTCTGAG AATAGTGTAT GCGGCGACCG AGTTGCTCTT
    10801 GCCCGGCGTC AATACGGGAT AATACCGCGC CACATAGCAG AACTTTAAAA GTGCTCATCA
    10861 TTGGAAAACG TTCTTCGGGG CGAAAACTCT CAAGGATCTT ACCGCTGTTG AGATCCAGTT
    10921 CGATGTAACC CACTCGTGCA CCCAACTGAT CTTCAGCATC TTTTACTTTC ACCAGCGTTT
    10981 CTGGGTGAGC AAAAACAGGA AGGCAAAATG CCGCAAAAAA GGGAATAAGG GCGACACGGA
    11041 AATGTTGAAT ACTCATACTC TTCCTTTTTC AATATTATTG AAGCATTTAT CAGGGTTATT
    11101 GTCTCATGAG CGGATACATA TTTGAATGTA TTTAGAAAAA TAAACAAATA GGGGTTCCGC
    11161 GCACATTTCC CCGAAAAGTG CCACCTGACG TCTAAGAAAC CATTATTATC ATGACATTAA
    11221 CCTATAAAAA TAGGCGTATC ACGAGGCCCT TTCGTC
//
