# Supplementary material for: Synthetic Promoters and Transcription Factors for Heterologous Protein Expression in Saccharomyces cerevisiae
Source: Front Bioeng Biotechnol. 2017 Oct 19;5:63. doi: 10.3389/fbioe.2017.00063 (PMC5653697; doi:10.3389/fbioe.2017.00063)
Supplement: Data Sheet S1 — GenBank sequences for plasmids generated in this work. [file Data_Sheet_1.ZIP › EGFP_Y1H.gb]

LOCUS       EGFP_Y1H      7246 bp    DNA     circular UNA 25-Jun-2013
DEFINITION  EGFP_Y1H
FEATURES             Location/Qualifiers
     Site            join(1..6,1^2)
                     /site_type="restriction site"
                     /note="Name: EcoRI"
                     /note="Pattern: gaattc"
                     /note="cut_0_on_positive_strand: 1^2"
                     /note="cut_0_on_negative_strand: 5^6"
                     /note="inhibited_by: 5': N6-methyladenosine"
                     /note="star_activity: yes"
                     /note="site_type: other"
                     /note="restriction site"
                     /label=EcoRI
     Site            join(7..12,11^12)
                     /site_type="restriction site"
                     /note="Name: SacI"
                     /note="Pattern: gagctc"
                     /note="cut_0_on_positive_strand: 11^12"
                     /note="cut_0_on_negative_strand: 7^8"
                     /note="inhibited_by: 5': 5-methylcytosine"
                     /note="star_activity: yes"
                     /note="site_type: other"
                     /note="restriction site"
                     /label=SacI
     Site            join(13..18,13^14)
                     /site_type="restriction site"
                     /note="Name: MluI"
                     /note="Pattern: acgcgt"
                     /note="cut_0_on_positive_strand: 13^14"
                     /note="cut_0_on_negative_strand: 17^18"
                     /note="inhibited_by: 5': N4-methylcytosine"
                     /note="star_activity: yes"
                     /note="site_type: other"
                     /note="restriction site"
                     /label=MluI
     Site            join(19..24,19^20)
                     /site_type="restriction site"
                     /note="Name: BamHI"
                     /note="Pattern: ggatcc"
                     /note="cut_0_on_positive_strand: 19^20"
                     /note="cut_0_on_negative_strand: 23^24"
                     /note="inhibited_by: 5': N4-methylcytosine"
                     /note="star_activity: yes"
                     /note="site_type: other"
                     /note="restriction site"
                     /label=BamHI
     CDS             135..854
                     /cds_type=ORF
                     /label=EGFP
     CDS             2796..3618
                     /label=TRP1
     CDS             complement(4855..5648)
                     /label="kanamycine resistance"
ORIGIN
        1 GAATTCGAGC TCACGCGTGG ATCCACTAGT AATTCCTGGC ATTATCACAT AATGAATTAT
       61 ACATTATATA AAGTAATGTG ATTTCTTCGA AGAATATACT AAAAAATGAG CAGGCAAGAT
      121 AAACGAAGGC AAAGATGGTG AGCAAGGGCG AGGAGCTGTT CACCGGGGTG GTGCCCATCC
      181 TGGTCGAGCT GGACGGCGAC GTAAACGGCC ACAAGTTCAG CGTGTCCGGC GAGGGCGAGG
      241 GCGATGCCAC CTACGGCAAG CTGACCCTGA AGTTCATCTG CACCACCGGC AAGCTGCCCG
      301 TGCCCTGGCC CACCCTCGTG ACCACCCTGA CCTACGGCGT GCAGTGCTTC AGCCGCTACC
      361 CCGACCACAT GAAGCAGCAC GACTTCTTCA AGTCCGCCAT GCCCGAAGGC TACGTCCAGG
      421 AGCGCACCAT CTTCTTCAAG GACGACGGCA ACTACAAGAC CCGCGCCGAG GTGAAGTTCG
      481 AGGGCGACAC CCTGGTGAAC CGCATCGAGC TGAAGGGCAT CGACTTCAAG GAGGACGGCA
      541 ACATCCTGGG GCACAAGCTG GAGTACAACT ACAACAGCCA CAACGTCTAT ATCATGGCCG
      601 ACAAGCAGAA GAACGGCATC AAGGTGAACT TCAAGATCCG CCACAACATC GAGGACGGCA
      661 GCGTGCAGCT CGCCGACCAC TACCAGCAGA ACACCCCCAT CGGCGACGGC CCCGTGCTGC
      721 TGCCCGACAA CCACTACCTG AGCACCCAGT CCGCCCTGAG CAAAGACCCC AACGAGAAGC
      781 GCGATCACAT GGTCCTGCTG GAGTTCGTGA CCGCCGCCGG GATCACTCTC GGCATGGACG
      841 AGCTGTACAA GTAATGACAC CGATTATTTA AAGCTGCAGC ATACGATATA TATACATGTG
      901 TATATATGTA TACCTATGAA TGTCAGTAAG TATGTATACG AACAGTATGA TACTGAAGAT
      961 GACAAGGTAA TGCATCATTC TATACGTGTC ATTCTGAACG AGGCGCGCTT TCCTTTTTTC
     1021 TTTTTGCTTT TTCTTTTTTT TTCTCTTGAA CTCGAGAAAA AAAATATAAA AGAGATGGAG
     1081 GAACGGGAAA AAGTTAGTTG TGGTGATAGG TGGCAAGTGG TATTCCGTAA GAACAACAAG
     1141 AAAAGCATTT CATATTATGG CTGAACTGAG CGAACAAGTG CAAAATTTAA GCATCAACGA
     1201 CAACAACGAG AATGGTTATG TTCCTCCTCA CTTAAGAGGA AAACCAAGAA GTGCCAGAAA
     1261 TAACATGAGC AACTACAATA ACAACAACGG CGGCTACAAC GGTGGCCGTG GCGGTGGCAG
     1321 CTTCTTTAGC AACAACCGTC GTGGTGGTTA CGGCAACGGT GGTTTCTTCG GTGGAAACAA
     1381 CGGTGGCAGC AGATCTAACG GCCGTTCTGG TGGTAGATGG ATCGATGGCA AACATGTCCC
     1441 AGCTCCAAGA AACGAAAAGG CCGAGATCGC CATATTTGGT GTCCCCGAGG ATCCTCTACG
     1501 CCGGACGCAT CGTGGCCGGC ATCACCGGCG CCACAGGTGC GGTTGCTGGC GCCTATATCG
     1561 CCGACATCAC CGATGGGGAA GATCGGGCTC GCCACTTCGG GCTCATGAGC GCTTGTTTCG
     1621 GCGTGGGTAT GGTGGCAGGC CCCGTGGCCG GGGGACTGTT GGGCGCCATC TCCTTGCATG
     1681 CACCATTCCT TGCGGCGGCG GTGCTCAACG GCCTCAACCT ACTACTGGGC TGCTTCCTAA
     1741 TGCAGGAGTC GCATAAGGGA GAGCGTCGAC CGATGCCCTT GAGAGCCTTC AACCCAGTCA
     1801 GCTCCTTCCG GTGGGCGCGG GGCATGACTA TCGTCGCCGC ACTTATGACT GTCTTCTTTA
     1861 TCATGCAACT CGTAGGACAG GTGCCGGCAG CGCTCTGGGT CATTTTCGGC GAGGACCGCT
     1921 TTCGCTGGAG CGCGACGATG ATCGGCCTGT CGCTTGCGGT ATTCGGAATC TTGCACGCCC
     1981 TCGCTCAAGC CTTCGTCACT GGTCCCGCCA CCAAACGTTT CGGCGAGAAG CAGGCCATTA
     2041 TCGCCGGCAT GGCGGCCGAC GCGCTGGGCT ACGTCTTGCT GGCGTTCGCG ACGCGAGGCT
     2101 GGATGGCCTT CCCCATTATG ATTCTTCTCG CTTCCGGCGG CATCGGGATG CCCGCGTTGC
     2161 AGGCCATGCT GTCCAGGCAG GTAGATGACG ACCATCAGGG ACAGCTTCAA GGATCGCTCG
     2221 CGGCTCTTAC CAGCCTAACT TCGATCATTG GACCGCTGAT CGTCACGGCG ATTTATGCCG
     2281 CCTCGGCGAG CACATGGAAC GGGTTGGCAT GGATTGTAGG CGCCGCCCTA TACCTTGTCT
     2341 GCCTCCCCGC GTTGCGTCGC GGTGCATGGA GCCGGGCCAC CTCGACCTGA ATGGAAGCCG
     2401 GCGGCACCTC GCTAACGGAT TCACCACTCC AAGAATTGGA GCCAATCAAT TCTTGCGGAG
     2461 AACTGTGAAT GCGCAAACCA ACCCTTGGCA GAACATATCC ATCGCGTCCG CCATCTCCAG
     2521 CAGCCGCACG CGGCGCATCG GGGGGGGGGT TTCAATTCAA TTCATCATTT TTTTTTTATT
     2581 CTTTTTTTTG ATTTCGGTTT CTTTGAAATT TTTTTAACGA CATTACTATA TATATAATAT
     2641 AGGAAGCATT TAATAGAACA GCATCGTAAT ATATGTGTAC TTTGCAGTTA TGACGCCAGA
     2701 TGGCAGTAGT GGAAGATATT CTTTATTGAA AAATAGCTTG TCACCTTACG TACAATCTTG
     2761 ATCCGGAGCT TTTCTTTTTT TGCCGATTAA GAATTAATTC GGTCGAAAAA AGAAAAGGAG
     2821 AGGGCCAAGA GGGAGGGCAT TGGTGACTAT TGAGCACGTG AGTATACGTG ATTAAGCACA
     2881 CAAAGGCAGC TTGGAGTATG TCTGTTATTA ATTTCACAGG TAGTTCTGGT CCATTGGTGA
     2941 AAGTTTGCGG CTTGCAGAGC ACAGAGGCCG CAGAATGTGC TCTAGATTCC GATGCTGACT
     3001 TGCTGGGTAT TATATGTGTG CCCAATAGAA AGAGAACAAT TGACCCGGTT ATTGCAAGGA
     3061 AAATTTCAAG TCTTGTAAAA GCATATAAAA ATAGTTCAGG CACTCCGAAA TACTTGGTTG
     3121 GCGTGTTTCG TAATCAACCT AAGGAGGATG TTTTGGCTCT GGTCAATGAT TACGGCATTG
     3181 ATATCGTCCA ACTGCATGGA GATGAGTCGT GGCAAGAATA CCAAGAGTTC CTCGGTTTGC
     3241 CAGTTATTAA AAGACTCGTA TTTCCAAAAG ACTGCAACAT ACTACTCAGT GCAGCTTCAC
     3301 AGAAACCTCA TTCGTTTATT CCCTTGTTTG ATTCAGAAGC AGGTGGGACA GGTGAACTTT
     3361 TGGATTGGAA CTCGATTTCT GACTGGGTTG GAAGGCAAGA GAGCCCCGAA AGCTTACATT
     3421 TTATGTTAGC TGGTGGACTG ACGCCAGAAA ATGTTGGTGA TGCGCTTAGA TTAAATGGCG
     3481 TTATTGGTGT TGATGTAAGC GGAGGTGTGG AGACAAATGG TGTAAAAGAC TCTAACAAAA
     3541 TAGCAAATTT CGTCAAAAAT GCTAAGAAAT AGGTTATTAC TGAGTAGTAT TTATTTAAGT
     3601 ATTGTTTGTG CACTTGCCCT AGAGTCGACC TGCAGGCATG CAAGCTTTTG TTCCCTTTAG
     3661 TGAGGGTTAA TTTCGAGCTT GGCGTAATCA TGGTCATAGC TGTTTCCTGT GTGAAATTGT
     3721 TATCCGCTCA CAATTCCACA CAACATACGA GCCGGAAGCA TAAAGTGTAA AGCCTGGGGT
     3781 GCCTAATGAG TGAGCTAACT CACATTAATT GCGTTGCGCT CACTGCCCGC TTTCCAGTCG
     3841 GGAAACCTGT CGTGCCAGCT GCATTAATGA ATCGGCCAAC GCGCGGGGAG AGGCGGTTTG
     3901 CGTATTGGGC GCTCTTCCGC TTCCTCGCTC ACTGACTCGC TGCGCTCGGT CGTTCGGCTG
     3961 CGGCGAGCGG TATCAGCTCA CTCAAAGGCG GTAATACGGT TATCCACAGA ATCAGGGGAT
     4021 AACGCAGGAA AGAACATGTG AGCAAAAGGC CAGCAAAAGG CCAGGAACCG TAAAAAGGCC
     4081 GCGTTGCTGG CGTTTTTCCA TAGGCTCCGC CCCCCTGACG AGCATCACAA AAATCGACGC
     4141 TCAAGTCAGA GGTGGCGAAA CCCGACAGGA CTATAAAGAT ACCAGGCGTT TCCCCCTGGA
     4201 AGCTCCCTCG TGCGCTCTCC TGTTCCGACC CTGCCGCTTA CCGGATACCT GTCCGCCTTT
     4261 CTCCCTTCGG GAAGCGTGGC GCTTTCTCAT AGCTCACGCT GTAGGTATCT CAGTTCGGTG
     4321 TAGGTCGTTC GCTCCAAGCT GGGCTGTGTG CACGAACCCC CCGTTCAGCC CGACCGCTGC
     4381 GCCTTATCCG GTAACTATCG TCTTGAGTCC AACCCGGTAA GACACGACTT ATCGCCACTG
     4441 GCAGCAGCCA CTGGTAACAG GATTAGCAGA GCGAGGTATG TAGGCGGTGC TACAGAGTTC
     4501 TTGAAGTGGT GGCCTAACTA CGGCTACACT AGAAGGACAG TATTTGGTAT CTGCGCTCTG
     4561 CTGAAGCCAG TTACCTTCGG AAAAAGAGTT GGTAGCTCTT GATCCGGCAA ACAAACCACC
     4621 GCTGGTAGCG GTGGTTTTTT TGTTTGCAAG CAGCAGATTA CGCGCAGAAA AAAAGGATCT
     4681 CAAGAAGATC CTTTGATCTT TTCTACGGGG TCTGACGCTC AGTGGAACGA AAACTCACGT
     4741 TAAGGGATTT TGGTCATGAG ATTATCAAAA AGGATCTTCA CCTAGATCCT TTTAAATTAA
     4801 AAATGAAGTT TTAAATCAAT CTAAAGTATA TATGAGTAAA CTTGGTCTGA CAGTCAGAAG
     4861 AACTCGTCAA GAAGGCGATA GAAGGCGATG CGCTGCGAAT CGGGAGCGGC GATACCGTAA
     4921 AGCACGAGGA AGCGGTCAGC CCATTCGCCG CCAAGCTCTT CAGCAATATC ACGGGTAGCC
     4981 AACGCTATGT CCTGATAGCG GTCCGCCACA CCCAGCCGGC CACAGTCGAT GAATCCAGAA
     5041 AAGCGGCCAT TTTCCACCAT GATATTCGGC AAGCAGGCAT CGTCATGGGT CACGACGAGA
     5101 TCCTCGCCGT CGGGCATGCT CGCCTTGAGC CTGGCGAACA GTTCGGCTGG CGCGAGCCCC
     5161 TGATGCTCTT CGTCCAGATC ATCCTGATCG ACAAGACCGG CTTCCATCCG AGTACGTGCT
     5221 CGCTCGATGC GATGTTTCGC TTGGTGGTCG AATGGGCAGG TAGCCGGATC AAGCGTATGC
     5281 AGCCGCCGCA TTGCATCAGC CATGATGGAT ACTTTCTCGG CAGGAGCAAG GTGAGATGAC
     5341 AGGAGATCCT GCCCCGGCAC TTCGCCCAAT AGCAGCCAGT CCCTTCCCGC TTCAGTGACA
     5401 ACGTCGAGCA CAGCTGCGCA AGGAACGCCC GTCGTGGCCA GCCACGATAG CCGCGCTGCC
     5461 TCGTCTTGCA GTTCATTCAG GGCACCGGAC AGGTCGGTCT TGACAAAAAG AACCGGGCGC
     5521 CCCTGCGCTG ACAGCCGGAA CACGGCGGCA TCAGAGCAGC CGATTGTCTG TTGTGCCCAG
     5581 TCATAGCCGA ATAGCCTCTC CACCCAAGCG GCCGGAGAAC CTGCGTGCAA TCCATCTTGT
     5641 TCAATCATAC TCTTCCTTTT TCAATATTAT TGAAGCATTT ATCAGGGTTA TTGTCTCATG
     5701 AGCGGATACA TATTTGAATG TATTTAGAAA AATAAACAAA TAGGGGTTCC GCGCACATTT
     5761 CCCCGAAAAG TGCCACCTGC GGACGGATCG CTTGCCTGTA ACTTACACGC GCCTCGTATC
     5821 TTTTAATGAT GGAATAATTT GGGAATTTAC TCTGTGTTTA TTTATTTTTA TGTTTTGTAT
     5881 TTGGATTTTA GAAAGTAAAT AAAGAGTAGA AGAGTTACGG AATGAAGAAA AAAAAATAAA
     5941 CAAAGGTTTA AAAAATTTCA ACAAAAAGCG TACTTTACAT ATATATTTAT TAGACAAGAA
     6001 AAGCAGATTA AATAGATATA CATTCGATTA ACGATAAGTA AAATGTAAAA TCACAGGATT
     6061 TTCGTGTGTG GTCTTCTACA CAGACAAGAT GAAACAATTC GGCATTAATA CCTGAGAGCA
     6121 GGAAGAGCAA GATAAAAGGA GTATTTGTTG GCGATCCCCC TAGAGTCTTT TACATCTTCG
     6181 GAAAACAAAA ACTATTTTTT CTTTAATTTC TTTTTTTACT TTCTATTTTT AATTTATATA
     6241 TTTATATTAA AAAATTTAAA TTATAATTAT TTTTATAGCA CGTGATGAAA AGGACCGACG
     6301 TCTAAGAAAC CATTATTATC ATGACATTAA CCTATAAAAA TAGGCGTATC ACGAGGCCCT
     6361 TTCGTCTCGC GCGTTTCGGT GATGACGGTG AAAACCTCTG ACACATGCAG CTCCCGGAGA
     6421 CGGTCACAGC TTGTCTGTAA GCGGATGCCG GGAGCAGACA AGCCCGTCAG GGCGCGTCAG
     6481 CGGGTGTTGG CGGGTGTCGG GGCTGGCTTA ACTATGCGGC ATCAGAGCAG ATTGTACTGA
     6541 GAGTGCACCA TATGCGGTGT GAAATACCGC ACAGATGCGT AAGGAGAAAA TACCGCATCA
     6601 GGAAATTGTA AACGTTAATA TTTTGTTAAA ATTCGCGTTA AATTTTTGTT AAATCAGCTC
     6661 ATTTTTTAAC CAATAGGCCG AAATCGGCAA AATCCCTTAT AAATCAAAAG AATAGACCGA
     6721 GATAGGGTTG AGTGTTGTTC CAGTTTGGAA CAAGAGTCCA CTATTAAAGA ACGTGGACTC
     6781 CAACGTCAAA GGGCGAAAAA CCGTCTATCA GGGCGATGGC CCACTACGTG AACCATCACC
     6841 CTAATCAAGT TTTTTGGGGT CGAGGTGCCG TAAAGCACTA AATCGGAACC CTAAAGGGAG
     6901 CCCCCGATTT AGAGCTTGAC GGGGAAAGCC GGCGAACGTG GCGAGAAAGG AAGGGAAGAA
     6961 AGCGAAAGGA GCGGGCGCTA GGGCGCTGGC AAGTGTAGCG GTCACGCTGC GCGTAACCAC
     7021 CACACCCGCC GCGCTTAATG CGCCGCTACA GGGCGCGTCG CGCCATTCGC CATTCAGGCT
     7081 GCGCAACTGT TGGGAAGGGC GATCGGTGCG GGCCTCTTCG CTATTACGCC AGCTGGCGAA
     7141 AGGGGGATGT GCTGCAAGGC GATTAAGTTG GGTAACGCCA GGGTTTTCCC AGTCACGACG
     7201 TTGTAAAACG ACGGCCAGTG AATTGTAATA CGACTCACTA TAGGGC
//
