# Supplementary material for: Synthetic Promoters and Transcription Factors for Heterologous Protein Expression in Saccharomyces cerevisiae
Source: Front Bioeng Biotechnol. 2017 Oct 19;5:63. doi: 10.3389/fbioe.2017.00063 (PMC5653697; doi:10.3389/fbioe.2017.00063)
Supplement: Data Sheet S1 — GenBank sequences for plasmids generated in this work. [file Data_Sheet_1.ZIP › pFM004B.gb]

LOCUS       pFM004B      7289 bp    DNA     circular UNA 
ACCESSION   unknown
FEATURES             Location/Qualifiers
     CDS             complement(1218..2078)
                     /label="ampicillin resistance"
     CDS             2746..3420
                     /label=TRP1
     CDS             complement(4366..5448)
                     /label=LacI
     promoter        complement(5462..5868)
                     /label=TEF1p
     Region          5878..6375
                     /label="Ura3 Buffer"
     Site            join(6126..6133,6129^6130)
                     /site_type="restriction site"
                     /note="Name: PmeI"
                     /note="Pattern: gtttaaac"
                     /note="cut_0_on_positive_strand: 6129^6130"
                     /note="cut_0_on_negative_strand: 6129^6130"
                     /note="inhibited_by: "
                     /note="star_activity: yes"
                     /note="site_type: other"
                     /note="restriction site"
                     /label=PmeI
     promoter        6382..6457
                     /label=UASg
     TATA_signal     6700..6706
                     /label="Gal1 TATA"
     Operator        6721..6755
                     /label=LacO
     CDS             6843..7250
                     /label="NLS + Gal4AD"
     misc_feature    6873..6893
                     /label="SV40 NLS"
     Site            join(7262..7267,7262^7263)
                     /site_type="restriction site"
                     /note="Name: BamHI"
                     /note="Pattern: ggatcc"
                     /note="cut_0_on_positive_strand: 7254^7255"
                     /note="cut_0_on_negative_strand: 7258^7259"
                     /note="inhibited_by: 5': N4-methylcytosine"
                     /note="star_activity: yes"
                     /note="site_type: other"
                     /note="restriction site"
                     /label=BamHI
     Site            join(7281..7286,7281^7282)
                     /site_type="restriction site"
                     /note="Name: AgeI"
                     /note="Pattern: accggt"
                     /note="cut_0_on_positive_strand: 7273^7274"
                     /note="cut_0_on_negative_strand: 7277^7278"
                     /note="inhibited_by: 5': 5-methylcytosine"
                     /note="site_type: other"
                     /note="restriction site"
                     /label=AgeI
     3'UTR           7287..7289
                     /label=STOP
ORIGIN
        1 TAAGCTTGGT ACCGCGGCTA GCTAAGATCC GCTCTAACCG AAAAGGAAGG AGTTAGACAA
       61 CCTGAAGTCT AGGTCCCTAT TTATTTTTTT ATAGTTATGT TAGTATTAAG AACGTTATTT
      121 ATATTTCAAA TTTTTCTTTT TTTTCTGTAC AGACGCGTGT ACGCATGTAA CATTATACTG
      181 AAAACCTTGC TTGAGAAGGT TTTGGGACGC TCGAAGATCC AGCTGCATTA ATGAATCGGC
      241 CAACGCGCGG GGAGAGGCGG TTTGCGTATT GGGCGCTCTT CCGCTTCCTC GCTCACTGAC
      301 TCGCTGCGCT CGGTCGTTCG GCTGCGGCGA GCGGTATCAG CTCACTCAAA GGCGGTAATA
      361 CGGTTATCCA CAGAATCAGG GGATAACGCA GGAAAGAACA TGTGAGCAAA AGGCCAGCAA
      421 AAGGCCAGGA ACCGTAAAAA GGCCGCGTTG CTGGCGTTTT TCCATAGGCT CCGCCCCCCT
      481 GACGAGCATC ACAAAAATCG ACGCTCAAGT CAGAGGTGGC GAAACCCGAC AGGACTATAA
      541 AGATACCAGG CGTTTCCCCC TGGAAGCTCC CTCGTGCGCT CTCCTGTTCC GACCCTGCCG
      601 CTTACCGGAT ACCTGTCCGC CTTTCTCCCT TCGGGAAGCG TGGCGCTTTC TCATAGCTCA
      661 CGCTGTAGGT ATCTCAGTTC GGTGTAGGTC GTTCGCTCCA AGCTGGGCTG TGTGCACGAA
      721 CCCCCCGTTC AGCCCGACCG CTGCGCCTTA TCCGGTAACT ATCGTCTTGA GTCCAACCCG
      781 GTAAGACACG ACTTATCGCC ACTGGCAGCA GCCACTGGTA ACAGGATTAG CAGAGCGAGG
      841 TATGTAGGCG GTGCTACAGA GTTCTTGAAG TGGTGGCCTA ACTACGGCTA CACTAGAAGG
      901 ACAGTATTTG GTATCTGCGC TCTGCTGAAG CCAGTTACCT TCGGAAAAAG AGTTGGTAGC
      961 TCTTGATCCG GCAAACAAAC CACCGCTGGT AGCGGTGGTT TTTTTGTTTG CAAGCAGCAG
     1021 ATTACGCGCA GAAAAAAAGG ATCTCAAGAA GATCCTTTGA TCTTTTCTAC GGGGTCTGAC
     1081 GCTCAGTGGA ACGAAAACTC ACGTTAAGGG ATTTTGGTCA TGAGATTATC AAAAAGGATC
     1141 TTCACCTAGA TCCTTTTAAA TTAAAAATGA AGTTTTAAAT CAATCTAAAG TATATATGAG
     1201 TAAACTTGGT CTGACAGTTA CCAATGCTTA ATCAGTGAGG CACCTATCTC AGCGATCTGT
     1261 CTATTTCGTT CATCCATAGT TGCCTGACTC CCCGTCGTGT AGATAACTAC GATACGGGAG
     1321 GGCTTACCAT CTGGCCCCAG TGCTGCAATG ATACCGCGAG ACCCACGCTC ACCGGCTCCA
     1381 GATTTATCAG CAATAAACCA GCCAGCCGGA AGGGCCGAGC GCAGAAGTGG TCCTGCAACT
     1441 TTATCCGCCT CCATCCAGTC TATTAATTGT TGCCGGGAAG CTAGAGTAAG TAGTTCGCCA
     1501 GTTAATAGTT TGCGCAACGT TGTTGCCATT GCTACAGGCA TCGTGGTGTC ACGCTCGTCG
     1561 TTTGGTATGG CTTCATTCAG CTCCGGTTCC CAACGATCAA GGCGAGTTAC ATGATCCCCC
     1621 ATGTTGTGCA AAAAAGCGGT TAGCTCCTTC GGTCCTCCGA TCGTTGTCAG AAGTAAGTTG
     1681 GCCGCAGTGT TATCACTCAT GGTTATGGCA GCACTGCATA ATTCTCTTAC TGTCATGCCA
     1741 TCCGTAAGAT GCTTTTCTGT GACTGGTGAG TACTCAACCA AGTCATTCTG AGAATAGTGT
     1801 ATGCGGCGAC CGAGTTGCTC TTGCCCGGCG TCAATACGGG ATAATACCGC GCCACATAGC
     1861 AGAACTTTAA AAGTGCTCAT CATTGGAAAA CGTTCTTCGG GGCGAAAACT CTCAAGGATC
     1921 TTACCGCTGT TGAGATCCAG TTCGATGTAA CCCACTCGTG CACCCAACTG ATCTTCAGCA
     1981 TCTTTTACTT TCACCAGCGT TTCTGGGTGA GCAAAAACAG GAAGGCAAAA TGCCGCAAAA
     2041 AAGGGAATAA GGGCGACACG GAAATGTTGA ATACTCATAC TCTTCCTTTT TCAATATTAT
     2101 TGAAGCATTT ATCAGGGTTA TTGTCTCATG AGCGGATACA TATTTGAATG TATTTAGAAA
     2161 AATAAACAAA TAGGGGTTCC GCGCACATTT CCCCGAAAAG TGCCACCTGA CGTCTAAGAA
     2221 ACCATTATTA TCATGACATT AACCTATAAA AATAGGCGTA TCACGAGGCC CTTTCGTCTC
     2281 GCGCGTTTCG GTGATGACGG TGAAAACCTC TGACACATGC AGCTCCCGGA GACGGTCACA
     2341 GCTTGTCTGT AAGCGGATGC CGGGAGCAGA CAAGCCCGTC AGGGCGCGTC AGCGGGTGTT
     2401 GGCGGGTGTC GGGGCTGGCT TAACTATGCG GCATCAGAGC AGATTGTACT GAGAGTGCAC
     2461 CATAAACGAC ATTACTATAT ATATAATATA GGAAGCATTT AATAGACAGC ATCGTAATAT
     2521 ATGTGTACTT TGCAGTTATG ACGCCAGATG GCAGTAGTGG AAGATATTCT TTATTGAAAA
     2581 ATAGCTTGTC ACCTTACGTA CAATCTTGAT CCGGAGCTTT TCTTTTTTTG CCGATTAAGA
     2641 ATTAATTCGG TCGAAAAAAG AAAAGGAGAG GGCCAAGAGG GAGGGCATTG GTGACTATTG
     2701 AGCACGTGAG TATACGTGAT TAAGCACACA AAGGCAGCTT GGAGTATGTC TGTTATTAAT
     2761 TTCACAGGTA GTTCTGGTCC ATTGGTGAAA GTTTGCGGCT TGCAGAGCAC AGAGGCCGCA
     2821 GAATGTGCTC TAGATTCCGA TGCTGACTTG CTGGGTATTA TATGTGTGCC CAATAGAAAG
     2881 AGAACAATTG ACCCGGTTAT TGCAAGGAAA ATTTCAAGTC TTGTAAAAGC ATATAAAAAT
     2941 AGTTCAGGCA CTCCGAAATA CTTGGTTGGC GTGTTTCGTA ATCAACCTAA GGAGGATGTT
     3001 TTGGCTCTGG TCAATGATTA CGGCATTGAT ATCGTCCAAC TGCATGGAGA TGAGTCGTGG
     3061 CAAGAATACC AAGAGTTCCT CGGTTTGCCA GTTATTAAAA GACTCGTATT TCCAAAAGAC
     3121 TGCAACATAC TACTCAGTGC AGCTTCACAG AAACCTCATT CGTTTATTCC CTTGTTTGAT
     3181 TCAGAAGCAG GTGGGACAGG TGAACTTTTG GATTGGAACT CGATTTCTGA CTGGGTTGGA
     3241 AGGCAAGAGA GCCCCGAAAG CTTACATTTT ATGTTAGCTG GTGGACTGAC GCCAGAAAAT
     3301 GTTGGTGATG CGCTTAGATT AAATGGCGTT ATTGGTGTTG ATGTAAGCGG AGGTGTGGAG
     3361 ACAAATGGTG TAAAAGACTC TAACAAAATA GCAAATTTCG TCAAAAATGC TAAGAAATAG
     3421 GTTATTACTG AGTAGTATTT ATTTAAGTAT TGTTTGTGCA CTTGCCTATG CGGTGTGAAA
     3481 TACCGCACAG ATGCGTAAGG AGAAAATACC GCATCAGGAA ATTGTAAACG TTAATATTTT
     3541 GTTAAAATTC GCGTTAAATT TTTGTTAAAT CAGCTCATTT TTTAACCAAT AGGCCGAAAT
     3601 CGGCAAAATC CCTTATAAAT CAAAAGAATA GACCGAGATA GGGTTGAGTG TTGTTCCAGT
     3661 TTGGAACAAG AGTCCACTAT TAAAGAACGT GGACTCCAAC GTCAAAGGGC GAAAAACCGT
     3721 CTATCAGGGC GATGGCCCAC TACGTGAACC ATCACCCTAA TCAAGTTTTT TGGGGTCGAG
     3781 GTGCCGTAAA GCACTAAATC GGAACCCTAA AGGGAGCCCC CGATTTAGAG CTTGACGGGG
     3841 AAAGCCGGCG AACGTGGCGA GAAAGGAAGG GAAGAAAGCG AAAGGAGCGG GCGCTAGGGC
     3901 GCTGGCAAGT GTAGCGGTCA CGCTGCGCGT AACCACCACA CCCGCCGCGC TTAATGCGCC
     3961 GCTACAGGGC GCGTCGCGCC ATTCGCCATT CAGGCTGCGC AACTGTTGGG AAGGGCGATC
     4021 GGTGCGGGCC TCTTCGCTAT TACGCCAGCT GAATTGGAGC GACCTCATGC TATACCTGAG
     4081 AAAGCAACCT GACCTACAGG AAAGAGTTAC TCAAGAATAA GAATTTTCGT TTTAAAACCT
     4141 AAGAGTCACT TTAAAATTTG TATACACTTA TTTTTTTTAT AACTTATTTA ATAATAAAAA
     4201 TCATAAATCA TAAGAAATTC GCTTATTTAG AAGTGTCAAC AACGTATCTA CCAACGATTT
     4261 GACCCTTTTC CATCTTTTCG TAAATTTCTG GCAAGGTAGA CAAGCCGACA ACCTTGATTG
     4321 GAGACTTGAC CAAACCTCTG GCGAAGAATT GTTAATTAAG AGCTCTCACT GCCCACTTTC
     4381 CAGTCTGGAA ACCTGTCTTG CTAGCTGCAT GAGTGAATCA GCCAATGCCC GGGGAGAGGC
     4441 AGTTTGTGTA TTGGGTGCCA GGGTGGTTTT TCTCTTCACC AGTGAGACTG GCAACAGCTG
     4501 ATTGCCCTTC ACCGCCTGGC CCTGAGAGAG TTGCAGCAAG CGGTCCACGC TGGTTTGCCC
     4561 CAGCAGGCGA AAATCCTGTT TGATGGTGGT TAACGGCGGG ATATAACATG AGCTGTCTTC
     4621 GGTATCGTCG TATCCCACTA CCGAGATATC TGCACCAACT CTCAGCCCAG ACTCAGTAAT
     4681 GGCTCTCATT GCACCCAGTG CCATCTGATC ATTGGCAACC AGCATTGCAG TGGGAACAAT
     4741 GCCCTCATTC AGCATTTGCA TGGTTTGTTG AAACCCAGAC ATGGCACTCC AGTCCCCTTC
     4801 TCTTTCAGCT ATTGGCTGAA TTTGATTCCT AGTGAGATAT TTATGCCAGC CGGCCAGTCT
     4861 CAGCCTTGCT GAGACAGAAC TGAGTGGGCC CGCAAGCAGT GCAATTTGCT GGTGTCCCAA
     4921 TGCAACCAGA TGCTCCACAC CCAGTCTTGT ACCATCTTCA TGGGAGAAAA TAATACTGTT
     4981 GATGGGTGTC TGGTCAGAGA CATCAAGAAA GAGTGCTGGA ACATTAGTGC AGGCAGCTTC
     5041 CACAGCAATG GCATCCTGGT CATCCAGTGG ATAGTTAATG ATCAGCCCAC TGACTCTTTG
     5101 TGCCAGAAGA TTGTGCACAG CAGCTTTACA GGCTTCAACT CCACTTCTTT CTACCATTGA
     5161 CACCACCACA GAGGCTCCCA GTTGATCAGC TCTAGATTTA ATGGCTGCCA CAATTTGAGA
     5221 TGGTGCATGC AGGGCCAGAC TGGAGGTGGC AACTCCAATC AGCAAGCTCT GTTTGCCTGC
     5281 CAGTTGTTGT GCCACTCTGT TGGGAATGTA ATTCAGCTCT GCCATGGCTG CTTCCACTTT
     5341 TTCCCTGGTT TTGGCAGAAA CATGGCTGGC CTGGTTCACC ACTCTGGAAA CAGTCTGATA
     5401 AGAGACACCG GCATACTCTG CGACATCATA CAATGTTACT GGTTTCATTT TAATAACTAG
     5461 TAAAACTTAG ATTAGATTGC TATGCTTTCT TTCTAATGAG CAAGAAGTAA AAAAAGTTGT
     5521 AATAGAACAA GAAAAATGAA ACTGAAACTT GAGAAATTGA AGACCGTTTA TTAACTTAAA
     5581 TATCAATGGG AGGTCATCGA AAGAGAAAAA AATCAAAAAA AAAATTTTCA AGAAAAAGAA
     5641 ACGTGATAAA AATTTTTATT GCCTTTTTCG ACGAAGAAAA AGAAACGAGG CGGTCTCTTT
     5701 TTTCTTTTCC AAACCTTTAG TACGGGTAAT TAACGACACC CTAGAGGAAG AAAGAGGGGA
     5761 AATTTAGTAT GCTGTGCTTG GGTGTTTTGA AGTGGTACGG CGATGCGCGG AGTCCGAGAA
     5821 AATCTGGAAG AGTAAAAAAG GAGTAGAAAC ATTTTGAAGC TATGGTGTGG CGGCCGCATC
     5881 TTGACTGATT TTTCCATGGA GGGCACAGTT AAGCCGCTAA AGGCATTATC CGCCAAGTAC
     5941 AATTTTTTAC TCTTCGAAGA CAGAAAATTT GCTGACATTG GTAATACAGT CAAATTGCAG
     6001 TACTCTGCGG GTGTATACAG AATAGCAGAA TGGGCAGACA TTACGAATGC ACACGGTGTG
     6061 GTGGGCCCAG GTATTGTTAG CGGTTTGAAG CAGGCGGCAG AAGAAGTAAC AAAGGAACCT
     6121 AGAGGGTTTA AACCCTTTTG ATGTTAGCAG AATTGTCATG CAAGGGCTCC CTATCTACTG
     6181 GAGAATATAC TAAGGGTACT GTTGACATTG CGAAGAGCGA CAAAGATTTT GTTATCGGCT
     6241 TTATTGCTCA AAGAGACATG GGTGGAAGAG ATGAAGGTTA CGATTGGTTG ATTATGACAC
     6301 CCGGTGTGGG TTTAGATGAC AAGGGAGACG CATTGGGTCA ACAGTATAGA ACCGTGGATG
     6361 ATGTGGTCTC TACAGGAATT CGAAGTACGG ATTAGAAGCC GCCGAGCGGG TGACAGCCCT
     6421 CCGAAGGAAG ACTCTCCTCC GTGCGTCCTC GTCTTCACCG GCCGGTCGCG TTCCTGAAAC
     6481 GCAGATGTGC CTCGCGCCGC ACTGCTCCGA ACAATAAAGA TTCTACAATA CTAGCTTTTA
     6541 TGGTTATGAA GAGGAAAAAT TGGCAGTAAC CTGGCCCCAC AAACCTTCAA ATGAACGAAT
     6601 CAAATTAACA ACCATAGGAT GATAATGCGA TTACTTTTTT AGCCTTATTT CTGGGGTACT
     6661 GCAGCAGCGA AGCGATGATT TTTGATCTAT TAACAGATAT ATAAATGCAA AAACTGTTGT
     6721 TGTGTGGAAT TGTGAGCGGA TAACAATTTC ACACAATATT ACTTCTTATT CAAATGTAAT
     6781 AAAAGTATCA ACAAAAAATT GTTAATATAC CTCTATACTT TAACGTCCCA AGCTTTGCAA
     6841 AGATGGATAA AGCGGAATTA ATTCCCGAGC CTCCAAAAAA GAAGAGAAAG GTCGAATTGG
     6901 GTACCGCCGC CAATTTTAAT CAAAGTGGGA ATATTGCTGA TAGCTCATTG TCCTTCACTT
     6961 TCACTAACAG TAGCAACGGT CCGAACCTCA TAACAACTCA AACAAATTCT CAAGCGCTTT
     7021 CACAACCAAT TGCCTCCTCT AACGTTCATG ATAACTTCAT GAATAATGAA ATCACGGCTA
     7081 GTAAAATTGA TGATGGTAAT AATTCAAAAC CACTGTCACC TGGTTGGACG GACCAAACTG
     7141 CGTATAACGC GTTTGGAATC ACTACAGGGA TGTTTAATAC CACTACAATG GATGATGTAT
     7201 ATAACTATCT ATTCGATGAT GAAGATACCC CACCAAACCC AAAAAAAGAG ATCGAATTCC
     7261 CGGATCCGTC GACCTGCAGA ACCGGTTGA
//
