# Supplementary material for: Synthetic Promoters and Transcription Factors for Heterologous Protein Expression in Saccharomyces cerevisiae
Source: Front Bioeng Biotechnol. 2017 Oct 19;5:63. doi: 10.3389/fbioe.2017.00063 (PMC5653697; doi:10.3389/fbioe.2017.00063)
Supplement: Data Sheet S1 — GenBank sequences for plasmids generated in this work. [file Data_Sheet_1.ZIP › pFM005.gb]

LOCUS       pFM005      7177 bp    DNA     circular UNA 
ACCESSION   unknown
FEATURES             Location/Qualifiers
     CDS             504..1163
                     /label=HIS3
     CDS             complement(2270..3073)
                     /label=URA3
     promoter        complement(3087..3493)
                     /label="TEF1 pr"
     misc_signal     3503..3992
                     /label="ura3 buffer"
     Site            join(3999..4004,3999^4000)
                     /site_type="restriction site"
                     /note="Name: SalI"
                     /note="Pattern: gtcgac"
                     /note="cut_0_on_positive_strand: 3999^4000"
                     /note="cut_0_on_negative_strand: 4003^4004"
                     /note="inhibited_by: 5': N6-methyladenosine"
                     /note="star_activity: yes"
                     /note="site_type: other"
                     /note="restriction site"
                     /label=SalI
     Site            join(4017..4022,4017^4018)
                     /site_type="restriction site"
                     /note="Name: XbaI"
                     /note="Pattern: tctaga"
                     /note="cut_0_on_positive_strand: 4017^4018"
                     /note="cut_0_on_negative_strand: 4021^4022"
                     /note="inhibited_by: 5': N6-methyladenosine"
                     /note="star_activity: yes"
                     /note="site_type: other"
                     /note="restriction site"
                     /label=XbaI
     promoter        4025..4163
                     /label="Cyc1 min.promoter"
     CDS             4177..4893
                     /label=yeGFP
     CDS             complement(6117..6977)
                     /label="ampicillin resistance"
     Site            join(7108..7113,7112^7113)
                     /site_type="restriction site"
                     /note="Name: AatII"
                     /note="Pattern: gacgtc"
                     /note="cut_0_on_positive_strand: 7112^7113"
                     /note="cut_0_on_negative_strand: 7108^7109"
                     /note="inhibited_by: 5': N6-methyladenosine"
                     /note="site_type: other"
                     /note="restriction site"
                     /label=AatII
ORIGIN
        1 TCGCGCGTTT CGGTGATGAC GGTGAAAACC TCTGACACAT GCAGCTCCCG GAGACGGTCA
       61 CAGCTTGTCT GTAAGCGGAT GCCGGGAGCA GACAAGCCCG TCAGGGCGCG TCAGCGGGTG
      121 TTGGCGGGTG TCGGGGCTGG CTTAACTATG CGGCATCAGA GCAGATTGTA CTGAGAGTGC
      181 ACCATAAATT CCCGTTTTAA GAGCTTGGTG AGCGCTAGGA GTCACTGCCA GGTATCGTTT
      241 GAACACGGCA TTAGTCAGGG AAGTCATAAC ACAGTCCTTT CCCGCAATTT TCTTTTTCTA
      301 TTACTCTTGG CCTCCTCTAG TACACTCTAT ATTTTTTTAT GCCTCGGTAA TGATTTTCAT
      361 TTTTTTTTTT CCCCTAGCGG ATGACTCTTT TTTTTTCTTA GCGATTGGCA TTATCACATA
      421 ATGAATTATA CATTATATAA AGTAATGTGA TTTCTTCGAA GAATATACTA AAAAATGAGC
      481 AGGCAAGATA AACGAAGGCA AAGATGACAG AGCAGAAAGC CCTAGTAAAG CGTATTACAA
      541 ATGAAACCAA GATTCAGATT GCGATCTCTT TAAAGGGTGG TCCCCTAGCG ATAGAGCACT
      601 CGATCTTCCC AGAAAAAGAG GCAGAAGCAG TAGCAGAACA GGCCACACAA TCGCAAGTGA
      661 TTAACGTCCA CACAGGTATA GGGTTTCTGG ACCATATGAT ACATGCTCTG GCCAAGCATT
      721 CCGGCTGGTC GCTAATCGTT GAGTGCATTG GTGACTTACA CATAGACGAC CATCACACCA
      781 CTGAAGACTG CGGGATTGCT CTCGGTCAAG CTTTTAAAGA GGCCCTACTG GCGCGTGGAG
      841 TAAAAAGGTT TGGATCAGGA TTTGCGCCTT TGGATGAGGC ACTTTCCAGA GCGGTGGTAG
      901 ATCTTTCGAA CAGGCCGTAC GCAGTTGTCG AACTTGGTTT GCAAAGGGAG AAAGTAGGAG
      961 ATCTCTCTTG CGAGATGATC CCGCATTTTC TTGAAAGCTT TGCAGAGGCT AGCAGAATTA
     1021 CCCTCCACGT TGATTGTCTG CGAGGCAAGA ATGATCATCA CCGTAGTGAG AGTGCGTTCA
     1081 AGGCTCTTGC GGTTGCCATA AGAGAAGCCA CCTCGCCCAA TGGTACCAAC GATGTTCCCT
     1141 CCACCAAAGG TGTTCTTATG TAGTGACACC GATTATTTAA AGCTGCAGCA TACGATATAT
     1201 ATACATGTGT ATATATGTAT ACCTATGAAT GTCAGTAAGT ATGTATACGA ACAGTATGAT
     1261 ACTGAAGATG ACAAGGTAAT GCATCATTCT ATACGTGTCA TTCTGAACGA GGCGCGCTTT
     1321 CCTTTTTTCT TTTTGCTTTT TCTTTTTTTT TCTCTTGAAC TCGACGGATC TATGCGGTGT
     1381 GAAATACCGC ACAGATGCGT AAGGAGAAAA TACCGCATCA GGAAATTGTA AACGTTAATA
     1441 TTTTGTTAAA ATTCGCGTTA AATTTTTGTT AAATCAGCTC ATTTTTTAAC CAATAGGCCG
     1501 AAATCGGCAA AATCCCTTAT AAATCAAAAG AATAGACCGA GATAGGGTTG AGTGTTGTTC
     1561 CAGTTTGGAA CAAGAGTCCA CTATTAAAGA ACGTGGACTC CAACGTCAAA GGGCGAAAAA
     1621 CCGTCTATCA GGGCGATGGC CCACTACGTG AACCATCACC CTAATCAAGT TTTTTGGGGT
     1681 CGAGGTGCCG TAAAGCACTA AATCGGAACC CTAAAGGGAG CCCCCGATTT AGAGCTTGAC
     1741 GGGGAAAGCC GGCGAACGTG GCGAGAAAGG AAGGGAAGAA AGCGAAAGGA GCGGGCGCTA
     1801 GGGCGCTGGC AAGTGTAGCG GTCACGCTGC GCGTAACCAC CACACCCGCC GCGCTTAATG
     1861 CGCCGCTACA GGGCGCGTCG CGCCATTCGC CATTCAGGCT GCGCAACTGT TGGGAAGGGC
     1921 GATCGGTGCG GGCCTCTTCG CTATTACGCC AGCTGAATTG GAGCGACCTC ATGCTATACC
     1981 TGAGAAAGCA ACCTGACCTA CAGGAAAGAG TTACTCAAGA ATAAGAATTT TCGTTTTAAA
     2041 ACCTAAGAGT CACTTTAAAA TTTGTATACA CTTATTTTTT TTATAACTTA TTTAATAATA
     2101 AAAATCATAA ATCATAAGAA ATTCGCTTAT TTAGAAGTGT CAACAACGTA TCTACCAACG
     2161 ATTTGACCCT TTTCCATCTT TTCGTAAATT TCTGGCAAGG TAGACAAGCC GACAACCTTG
     2221 ATTGGAGACT TGACCAAACC TCTGGCGAAG AATTGTTAAT TAAGAGCTCT TAGTTTTGCT
     2281 GGCCGCATCT TCTCAAATAT GCTTCCCAGC CTGCTTTTCT GTAACGTTCA CCCTCTACCT
     2341 TAGCATCCCT TCCCTTTGCA AATAGTCCTC TTCCAACAAT AATAATGTCA GATCCTGTAG
     2401 AGACCACATC ATCCACGGTT CTATACTGTT GACCCAATGC GTCTCCCTTG TCATCTAAAC
     2461 CCACACCGGG TGTCATAATC AACCAATCGT AACCTTCATC TCTTCCACCC ATGTCTCTTT
     2521 GAGCAATAAA GCCGATAACA AAATCTTTGT CGCTCTTCGC AATGTCAACA GTACCCTTAG
     2581 TATATTCTCC AGTAGATAGG GAGCCCTTGC ATGACAATTC TGCTAACATC AAAAGGCCTC
     2641 TAGGTTCCTT TGTTACTTCT TCTGCCGCCT GCTTCAAACC GCTAACAATA CCTGGGCCCA
     2701 CCACACCGTG TGCATTCGTA ATGTCTGCCC ATTCTGCTAT TCTGTATACA CCCGCAGAGT
     2761 ACTGCAATTT GACTGTATTA CCAATGTCAG CAAATTTTCT GTCTTCGAAG AGTAAAAAAT
     2821 TGTACTTGGC GGATAATGCC TTTAGCGGCT TAACTGTGCC CTCCATGGAA AAATCAGTCA
     2881 AGATATCCAC ATGTGTTTTT AGTAAACAAA TTTTGGGACC TAATGCTTCA ACTAACTCCA
     2941 GTAATTCCTT GGTGGTACGA ACATCCAATG AAGCACACAA GTTTGTTTGC TTTTCGTGCA
     3001 TGATATTAAA TAGCTTGGCA GCAACAGGAC TAGGATGAGT AGCAGCACGT TCCTTATATG
     3061 TAGCTTTCGA CATTTTAATA ACTAGTAAAA CTTAGATTAG ATTGCTATGC TTTCTTTCTA
     3121 ATGAGCAAGA AGTAAAAAAA GTTGTAATAG AACAAGAAAA ATGAAACTGA AACTTGAGAA
     3181 ATTGAAGACC GTTTATTAAC TTAAATATCA ATGGGAGGTC ATCGAAAGAG AAAAAAATCA
     3241 AAAAAAAAAT TTTCAAGAAA AAGAAACGTG ATAAAAATTT TTATTGCCTT TTTCGACGAA
     3301 GAAAAAGAAA CGAGGCGGTC TCTTTTTTCT TTTCCAAACC TTTAGTACGG GTAATTAACG
     3361 ACACCCTAGA GGAAGAAAGA GGGGAAATTT AGTATGCTGT GCTTGGGTGT TTTGAAGTGG
     3421 TACGGCGATG CGCGGAGTCC GAGAAAATCT GGAAGAGTAA AAAAGGAGTA GAAACATTTT
     3481 GAAGCTATGG TGTGGCGGCC GCATCTTGAC TGATTTTTCC ATGGAGGGCA CAGTTAAGCC
     3541 GCTAAAGGCA TTATCCGCCA AGTACAATTT TTTACTCTTC GAAGACAGAA AATTTGCTGA
     3601 CATTGGTAAT ACAGTCAAAT TGCAGTACTC TGCGGGTGTA TACAGAATAG CAGAATGGGC
     3661 AGACATTACG AATGCACACG GTGTGGTGGG CCCAGGTATT GTTAGCGGTT TGAAGCAGGC
     3721 GGCAGAAGAA GTAACAAAGG AACCTAGAGG CCTTTTGATG TTAGCAGAAT TGTCATGCAA
     3781 GGGCTCCCTA TCTACTGGAG AATATACTAA GGGTACTGTT GACATTGCGA AGAGCGACAA
     3841 AGATTTTGTT ATCGGCTTTA TTGCTCAAAG AGACATGGGT GGAAGAGATG AAGGTTACGA
     3901 TTGGTTGATT ATGACACCCG GTGTGGGTTT AGATGACAAG GGAGACGCAT TGGGTCAACA
     3961 GTATAGAACC GTGGATGATG TGGTCTCTAC AGGAATTCGT CGACGAGCTC ACGCGTTCTA
     4021 GATCGCATGT GCTCTGTATG TATATAAAAC TCTTGTTTTC TTCTTTTCTC TAAATATTCT
     4081 TTCCTTATAC ATTAGGACCT TTGCAGCATA AATTACTATA CTTCTATAGA CACACAAACA
     4141 CAAATACACA CACTAAATTA ATAGGATCCT ATTAAAATGT CTAAAGGTGA AGAATTATTC
     4201 ACTGGTGTTG TCCCAATTTT GGTTGAATTA GATGGTGATG TTAATGGTCA CAAATTTTCT
     4261 GTCTCCGGTG AAGGTGAAGG TGATGCTACT TACGGTAAAT TGACCTTAAA ATTTATTTGT
     4321 ACTACTGGTA AATTGCCAGT TCCATGGCCA ACCTTAGTCA CTACTTTCGG TTATGGTGTT
     4381 CAATGTTTTG CTAGATACCC AGATCATATG AAACAACATG ACTTTTTCAA GTCTGCCATG
     4441 CCAGAAGGTT ATGTTCAAGA AAGAACTATT TTTTTCAAAG ATGACGGTAA CTACAAGACC
     4501 AGAGCTGAAG TCAAGTTTGA AGGTGATACC TTAGTTAATA GAATCGAATT AAAAGGTATT
     4561 GATTTTAAAG AAGATGGTAA CATTTTAGGT CACAAATTGG AATACAACTA TAACTCTCAC
     4621 AATGTTTACA TCATGGCTGA CAAACAAAAG AATGGTATCA AAGTTAACTT CAAAATTAGA
     4681 CACAACATTG AAGATGGTTC TGTTCAATTA GCTGACCATT ATCAACAAAA TACTCCAATT
     4741 GGTGATGGTC CAGTCTTGTT ACCAGACAAC CATTACTTAT CCACTCAATC TGCCTTATCC
     4801 AAAGATCCAA ACGAAAAGAG AGACCACATG GTCTTGTTAG AATTTGTTAC TGCTGCTGGT
     4861 ATTACCCATG GTATGGATGA ATTGTACAAA TAACTCGAGT AAGCTTGGTA CCGCGGCTAG
     4921 CTAAGATCCG CTCTAACCGA AAAGGAAGGA GTTAGACAAC CTGAAGTCTA GGTCCCTATT
     4981 TATTTTTTTA TAGTTATGTT AGTATTAAGA ACGTTATTTA TATTTCAAAT TTTTCTTTTT
     5041 TTTCTGTACA GACGCGTGTA CGCATGTAAC ATTATACTGA AAACCTTGCT TGAGAAGGTT
     5101 TTGGGACGCT CGAAGATCCA GCTGCATTAA TGAATCGGCC AACGCGCGGG GAGAGGCGGT
     5161 TTGCGTATTG GGCGCTCTTC CGCTTCCTCG CTCACTGACT CGCTGCGCTC GGTCGTTCGG
     5221 CTGCGGCGAG CGGTATCAGC TCACTCAAAG GCGGTAATAC GGTTATCCAC AGAATCAGGG
     5281 GATAACGCAG GAAAGAACAT GTGAGCAAAA GGCCAGCAAA AGGCCAGGAA CCGTAAAAAG
     5341 GCCGCGTTGC TGGCGTTTTT CCATAGGCTC CGCCCCCCTG ACGAGCATCA CAAAAATCGA
     5401 CGCTCAAGTC AGAGGTGGCG AAACCCGACA GGACTATAAA GATACCAGGC GTTTCCCCCT
     5461 GGAAGCTCCC TCGTGCGCTC TCCTGTTCCG ACCCTGCCGC TTACCGGATA CCTGTCCGCC
     5521 TTTCTCCCTT CGGGAAGCGT GGCGCTTTCT CATAGCTCAC GCTGTAGGTA TCTCAGTTCG
     5581 GTGTAGGTCG TTCGCTCCAA GCTGGGCTGT GTGCACGAAC CCCCCGTTCA GCCCGACCGC
     5641 TGCGCCTTAT CCGGTAACTA TCGTCTTGAG TCCAACCCGG TAAGACACGA CTTATCGCCA
     5701 CTGGCAGCAG CCACTGGTAA CAGGATTAGC AGAGCGAGGT ATGTAGGCGG TGCTACAGAG
     5761 TTCTTGAAGT GGTGGCCTAA CTACGGCTAC ACTAGAAGGA CAGTATTTGG TATCTGCGCT
     5821 CTGCTGAAGC CAGTTACCTT CGGAAAAAGA GTTGGTAGCT CTTGATCCGG CAAACAAACC
     5881 ACCGCTGGTA GCGGTGGTTT TTTTGTTTGC AAGCAGCAGA TTACGCGCAG AAAAAAAGGA
     5941 TCTCAAGAAG ATCCTTTGAT CTTTTCTACG GGGTCTGACG CTCAGTGGAA CGAAAACTCA
     6001 CGTTAAGGGA TTTTGGTCAT GAGATTATCA AAAAGGATCT TCACCTAGAT CCTTTTAAAT
     6061 TAAAAATGAA GTTTTAAATC AATCTAAAGT ATATATGAGT AAACTTGGTC TGACAGTTAC
     6121 CAATGCTTAA TCAGTGAGGC ACCTATCTCA GCGATCTGTC TATTTCGTTC ATCCATAGTT
     6181 GCCTGACTCC CCGTCGTGTA GATAACTACG ATACGGGAGG GCTTACCATC TGGCCCCAGT
     6241 GCTGCAATGA TACCGCGAGA CCCACGCTCA CCGGCTCCAG ATTTATCAGC AATAAACCAG
     6301 CCAGCCGGAA GGGCCGAGCG CAGAAGTGGT CCTGCAACTT TATCCGCCTC CATCCAGTCT
     6361 ATTAATTGTT GCCGGGAAGC TAGAGTAAGT AGTTCGCCAG TTAATAGTTT GCGCAACGTT
     6421 GTTGCCATTG CTACAGGCAT CGTGGTGTCA CGCTCGTCGT TTGGTATGGC TTCATTCAGC
     6481 TCCGGTTCCC AACGATCAAG GCGAGTTACA TGATCCCCCA TGTTGTGCAA AAAAGCGGTT
     6541 AGCTCCTTCG GTCCTCCGAT CGTTGTCAGA AGTAAGTTGG CCGCAGTGTT ATCACTCATG
     6601 GTTATGGCAG CACTGCATAA TTCTCTTACT GTCATGCCAT CCGTAAGATG CTTTTCTGTG
     6661 ACTGGTGAGT ACTCAACCAA GTCATTCTGA GAATAGTGTA TGCGGCGACC GAGTTGCTCT
     6721 TGCCCGGCGT CAATACGGGA TAATACCGCG CCACATAGCA GAACTTTAAA AGTGCTCATC
     6781 ATTGGAAAAC GTTCTTCGGG GCGAAAACTC TCAAGGATCT TACCGCTGTT GAGATCCAGT
     6841 TCGATGTAAC CCACTCGTGC ACCCAACTGA TCTTCAGCAT CTTTTACTTT CACCAGCGTT
     6901 TCTGGGTGAG CAAAAACAGG AAGGCAAAAT GCCGCAAAAA AGGGAATAAG GGCGACACGG
     6961 AAATGTTGAA TACTCATACT CTTCCTTTTT CAATATTATT GAAGCATTTA TCAGGGTTAT
     7021 TGTCTCATGA GCGGATACAT ATTTGAATGT ATTTAGAAAA ATAAACAAAT AGGGGTTCCG
     7081 CGCACATTTC CCCGAAAAGT GCCACCTGAC GTCTAAGAAA CCATTATTAT CATGACATTA
     7141 ACCTATAAAA ATAGGCGTAT CACGAGGCCC TTTCGTC
//
