# Supplementary material for: Synthetic Promoters and Transcription Factors for Heterologous Protein Expression in Saccharomyces cerevisiae
Source: Front Bioeng Biotechnol. 2017 Oct 19;5:63. doi: 10.3389/fbioe.2017.00063 (PMC5653697; doi:10.3389/fbioe.2017.00063)
Supplement: Data Sheet S1 — GenBank sequences for plasmids generated in this work. [file Data_Sheet_1.ZIP › pFM006.gb]

LOCUS       pFM006      7711 bp    DNA     circular UNA 
ACCESSION   unknown
FEATURES             Location/Qualifiers
     CDS             504..1163
                     /label=HIS3
     CDS             complement(2270..3073)
                     /label=URA3
     promoter        complement(3087..3493)
                     /label="TEF1 pr"
     misc_signal     3503..3992
                     /label="ura3 buffer"
     promoter        4025..4697
                     /label="TDH3 promoter"
     CDS             4711..5427
                     /label=yeGFP
     CDS             complement(6651..7511)
                     /label="ampicillin resistance"
     Site            join(7642..7647,7646^7647)
                     /site_type="restriction site"
                     /note="Name: AatII"
                     /note="Pattern: gacgtc"
                     /note="cut_0_on_positive_strand: 7646^7647"
                     /note="cut_0_on_negative_strand: 7642^7643"
                     /note="inhibited_by: 5': N6-methyladenosine"
                     /note="site_type: other"
                     /note="restriction site"
                     /label=AatII
ORIGIN
        1 TCGCGCGTTT CGGTGATGAC GGTGAAAACC TCTGACACAT GCAGCTCCCG GAGACGGTCA
       61 CAGCTTGTCT GTAAGCGGAT GCCGGGAGCA GACAAGCCCG TCAGGGCGCG TCAGCGGGTG
      121 TTGGCGGGTG TCGGGGCTGG CTTAACTATG CGGCATCAGA GCAGATTGTA CTGAGAGTGC
      181 ACCATAAATT CCCGTTTTAA GAGCTTGGTG AGCGCTAGGA GTCACTGCCA GGTATCGTTT
      241 GAACACGGCA TTAGTCAGGG AAGTCATAAC ACAGTCCTTT CCCGCAATTT TCTTTTTCTA
      301 TTACTCTTGG CCTCCTCTAG TACACTCTAT ATTTTTTTAT GCCTCGGTAA TGATTTTCAT
      361 TTTTTTTTTT CCCCTAGCGG ATGACTCTTT TTTTTTCTTA GCGATTGGCA TTATCACATA
      421 ATGAATTATA CATTATATAA AGTAATGTGA TTTCTTCGAA GAATATACTA AAAAATGAGC
      481 AGGCAAGATA AACGAAGGCA AAGATGACAG AGCAGAAAGC CCTAGTAAAG CGTATTACAA
      541 ATGAAACCAA GATTCAGATT GCGATCTCTT TAAAGGGTGG TCCCCTAGCG ATAGAGCACT
      601 CGATCTTCCC AGAAAAAGAG GCAGAAGCAG TAGCAGAACA GGCCACACAA TCGCAAGTGA
      661 TTAACGTCCA CACAGGTATA GGGTTTCTGG ACCATATGAT ACATGCTCTG GCCAAGCATT
      721 CCGGCTGGTC GCTAATCGTT GAGTGCATTG GTGACTTACA CATAGACGAC CATCACACCA
      781 CTGAAGACTG CGGGATTGCT CTCGGTCAAG CTTTTAAAGA GGCCCTACTG GCGCGTGGAG
      841 TAAAAAGGTT TGGATCAGGA TTTGCGCCTT TGGATGAGGC ACTTTCCAGA GCGGTGGTAG
      901 ATCTTTCGAA CAGGCCGTAC GCAGTTGTCG AACTTGGTTT GCAAAGGGAG AAAGTAGGAG
      961 ATCTCTCTTG CGAGATGATC CCGCATTTTC TTGAAAGCTT TGCAGAGGCT AGCAGAATTA
     1021 CCCTCCACGT TGATTGTCTG CGAGGCAAGA ATGATCATCA CCGTAGTGAG AGTGCGTTCA
     1081 AGGCTCTTGC GGTTGCCATA AGAGAAGCCA CCTCGCCCAA TGGTACCAAC GATGTTCCCT
     1141 CCACCAAAGG TGTTCTTATG TAGTGACACC GATTATTTAA AGCTGCAGCA TACGATATAT
     1201 ATACATGTGT ATATATGTAT ACCTATGAAT GTCAGTAAGT ATGTATACGA ACAGTATGAT
     1261 ACTGAAGATG ACAAGGTAAT GCATCATTCT ATACGTGTCA TTCTGAACGA GGCGCGCTTT
     1321 CCTTTTTTCT TTTTGCTTTT TCTTTTTTTT TCTCTTGAAC TCGACGGATC TATGCGGTGT
     1381 GAAATACCGC ACAGATGCGT AAGGAGAAAA TACCGCATCA GGAAATTGTA AACGTTAATA
     1441 TTTTGTTAAA ATTCGCGTTA AATTTTTGTT AAATCAGCTC ATTTTTTAAC CAATAGGCCG
     1501 AAATCGGCAA AATCCCTTAT AAATCAAAAG AATAGACCGA GATAGGGTTG AGTGTTGTTC
     1561 CAGTTTGGAA CAAGAGTCCA CTATTAAAGA ACGTGGACTC CAACGTCAAA GGGCGAAAAA
     1621 CCGTCTATCA GGGCGATGGC CCACTACGTG AACCATCACC CTAATCAAGT TTTTTGGGGT
     1681 CGAGGTGCCG TAAAGCACTA AATCGGAACC CTAAAGGGAG CCCCCGATTT AGAGCTTGAC
     1741 GGGGAAAGCC GGCGAACGTG GCGAGAAAGG AAGGGAAGAA AGCGAAAGGA GCGGGCGCTA
     1801 GGGCGCTGGC AAGTGTAGCG GTCACGCTGC GCGTAACCAC CACACCCGCC GCGCTTAATG
     1861 CGCCGCTACA GGGCGCGTCG CGCCATTCGC CATTCAGGCT GCGCAACTGT TGGGAAGGGC
     1921 GATCGGTGCG GGCCTCTTCG CTATTACGCC AGCTGAATTG GAGCGACCTC ATGCTATACC
     1981 TGAGAAAGCA ACCTGACCTA CAGGAAAGAG TTACTCAAGA ATAAGAATTT TCGTTTTAAA
     2041 ACCTAAGAGT CACTTTAAAA TTTGTATACA CTTATTTTTT TTATAACTTA TTTAATAATA
     2101 AAAATCATAA ATCATAAGAA ATTCGCTTAT TTAGAAGTGT CAACAACGTA TCTACCAACG
     2161 ATTTGACCCT TTTCCATCTT TTCGTAAATT TCTGGCAAGG TAGACAAGCC GACAACCTTG
     2221 ATTGGAGACT TGACCAAACC TCTGGCGAAG AATTGTTAAT TAAGAGCTCT TAGTTTTGCT
     2281 GGCCGCATCT TCTCAAATAT GCTTCCCAGC CTGCTTTTCT GTAACGTTCA CCCTCTACCT
     2341 TAGCATCCCT TCCCTTTGCA AATAGTCCTC TTCCAACAAT AATAATGTCA GATCCTGTAG
     2401 AGACCACATC ATCCACGGTT CTATACTGTT GACCCAATGC GTCTCCCTTG TCATCTAAAC
     2461 CCACACCGGG TGTCATAATC AACCAATCGT AACCTTCATC TCTTCCACCC ATGTCTCTTT
     2521 GAGCAATAAA GCCGATAACA AAATCTTTGT CGCTCTTCGC AATGTCAACA GTACCCTTAG
     2581 TATATTCTCC AGTAGATAGG GAGCCCTTGC ATGACAATTC TGCTAACATC AAAAGGCCTC
     2641 TAGGTTCCTT TGTTACTTCT TCTGCCGCCT GCTTCAAACC GCTAACAATA CCTGGGCCCA
     2701 CCACACCGTG TGCATTCGTA ATGTCTGCCC ATTCTGCTAT TCTGTATACA CCCGCAGAGT
     2761 ACTGCAATTT GACTGTATTA CCAATGTCAG CAAATTTTCT GTCTTCGAAG AGTAAAAAAT
     2821 TGTACTTGGC GGATAATGCC TTTAGCGGCT TAACTGTGCC CTCCATGGAA AAATCAGTCA
     2881 AGATATCCAC ATGTGTTTTT AGTAAACAAA TTTTGGGACC TAATGCTTCA ACTAACTCCA
     2941 GTAATTCCTT GGTGGTACGA ACATCCAATG AAGCACACAA GTTTGTTTGC TTTTCGTGCA
     3001 TGATATTAAA TAGCTTGGCA GCAACAGGAC TAGGATGAGT AGCAGCACGT TCCTTATATG
     3061 TAGCTTTCGA CATTTTAATA ACTAGTAAAA CTTAGATTAG ATTGCTATGC TTTCTTTCTA
     3121 ATGAGCAAGA AGTAAAAAAA GTTGTAATAG AACAAGAAAA ATGAAACTGA AACTTGAGAA
     3181 ATTGAAGACC GTTTATTAAC TTAAATATCA ATGGGAGGTC ATCGAAAGAG AAAAAAATCA
     3241 AAAAAAAAAT TTTCAAGAAA AAGAAACGTG ATAAAAATTT TTATTGCCTT TTTCGACGAA
     3301 GAAAAAGAAA CGAGGCGGTC TCTTTTTTCT TTTCCAAACC TTTAGTACGG GTAATTAACG
     3361 ACACCCTAGA GGAAGAAAGA GGGGAAATTT AGTATGCTGT GCTTGGGTGT TTTGAAGTGG
     3421 TACGGCGATG CGCGGAGTCC GAGAAAATCT GGAAGAGTAA AAAAGGAGTA GAAACATTTT
     3481 GAAGCTATGG TGTGGCGGCC GCATCTTGAC TGATTTTTCC ATGGAGGGCA CAGTTAAGCC
     3541 GCTAAAGGCA TTATCCGCCA AGTACAATTT TTTACTCTTC GAAGACAGAA AATTTGCTGA
     3601 CATTGGTAAT ACAGTCAAAT TGCAGTACTC TGCGGGTGTA TACAGAATAG CAGAATGGGC
     3661 AGACATTACG AATGCACACG GTGTGGTGGG CCCAGGTATT GTTAGCGGTT TGAAGCAGGC
     3721 GGCAGAAGAA GTAACAAAGG AACCTAGAGG CCTTTTGATG TTAGCAGAAT TGTCATGCAA
     3781 GGGCTCCCTA TCTACTGGAG AATATACTAA GGGTACTGTT GACATTGCGA AGAGCGACAA
     3841 AGATTTTGTT ATCGGCTTTA TTGCTCAAAG AGACATGGGT GGAAGAGATG AAGGTTACGA
     3901 TTGGTTGATT ATGACACCCG GTGTGGGTTT AGATGACAAG GGAGACGCAT TGGGTCAACA
     3961 GTATAGAACC GTGGATGATG TGGTCTCTAC AGGAATTCGT CGACGAGCTC ACGCGTTCTA
     4021 GATCAGTTTA TCATTATCAA TACTGCCATT TCAAAGAATA CGTAAATAAT TAATAGTAGT
     4081 GATTTTCCTA ACTTTATTTA GTCAAAAAAT TAGCCTTTTA ATTCTGCTGT AACCCGTACA
     4141 TGCCCAAAAT AGGGGGCGGG TTACACAGAA TATATAACAT CGTAGGTGTC TGGGTGAACA
     4201 GTTTATTCCT GGCATCCACT AAATATAATG GAGCCCGCTT TTTAAGCTGG CATCCAGAAA
     4261 AAAAAAGAAT CCCAGCACCA AAATATTGTT TTCTTCACCA ACCATCAGTT CATAGGTCCA
     4321 TTCTCTTAGC GCAACTACAG AGAACAGGGG CACAAACAGG CAAAAAACGG GCACAACCTC
     4381 AATGGAGTGA TGCAACCTGC CTGGAGTAAA TGATGACACA AGGCAATTGA CCCACGCATG
     4441 TATCTATCTC ATTTTCTTAC ACCTTCTATT ACCTTCTGCT CTCTCTGATT TGGAAAAAGC
     4501 TGAAAAAAAA GGTTGAAACC AGTTCCCTGA AATTATTCCC CTACTTGACT AATAAGTATA
     4561 TAAAGACGGT AGGTATTGAT TGTAATTCTG TAAATCTATT TCTTAAACTT CTTAAATTCT
     4621 ACTTTTATAG TTAGTCTTTT TTTTAGTTTT AAAACACCAA GAACTTAGTT TCGAATAAAC
     4681 ACACATAAAC AAACAAAGGA TCCTATTAAA ATGTCTAAAG GTGAAGAATT ATTCACTGGT
     4741 GTTGTCCCAA TTTTGGTTGA ATTAGATGGT GATGTTAATG GTCACAAATT TTCTGTCTCC
     4801 GGTGAAGGTG AAGGTGATGC TACTTACGGT AAATTGACCT TAAAATTTAT TTGTACTACT
     4861 GGTAAATTGC CAGTTCCATG GCCAACCTTA GTCACTACTT TCGGTTATGG TGTTCAATGT
     4921 TTTGCTAGAT ACCCAGATCA TATGAAACAA CATGACTTTT TCAAGTCTGC CATGCCAGAA
     4981 GGTTATGTTC AAGAAAGAAC TATTTTTTTC AAAGATGACG GTAACTACAA GACCAGAGCT
     5041 GAAGTCAAGT TTGAAGGTGA TACCTTAGTT AATAGAATCG AATTAAAAGG TATTGATTTT
     5101 AAAGAAGATG GTAACATTTT AGGTCACAAA TTGGAATACA ACTATAACTC TCACAATGTT
     5161 TACATCATGG CTGACAAACA AAAGAATGGT ATCAAAGTTA ACTTCAAAAT TAGACACAAC
     5221 ATTGAAGATG GTTCTGTTCA ATTAGCTGAC CATTATCAAC AAAATACTCC AATTGGTGAT
     5281 GGTCCAGTCT TGTTACCAGA CAACCATTAC TTATCCACTC AATCTGCCTT ATCCAAAGAT
     5341 CCAAACGAAA AGAGAGACCA CATGGTCTTG TTAGAATTTG TTACTGCTGC TGGTATTACC
     5401 CATGGTATGG ATGAATTGTA CAAATAACTC GAGTAAGCTT GGTACCGCGG CTAGCTAAGA
     5461 TCCGCTCTAA CCGAAAAGGA AGGAGTTAGA CAACCTGAAG TCTAGGTCCC TATTTATTTT
     5521 TTTATAGTTA TGTTAGTATT AAGAACGTTA TTTATATTTC AAATTTTTCT TTTTTTTCTG
     5581 TACAGACGCG TGTACGCATG TAACATTATA CTGAAAACCT TGCTTGAGAA GGTTTTGGGA
     5641 CGCTCGAAGA TCCAGCTGCA TTAATGAATC GGCCAACGCG CGGGGAGAGG CGGTTTGCGT
     5701 ATTGGGCGCT CTTCCGCTTC CTCGCTCACT GACTCGCTGC GCTCGGTCGT TCGGCTGCGG
     5761 CGAGCGGTAT CAGCTCACTC AAAGGCGGTA ATACGGTTAT CCACAGAATC AGGGGATAAC
     5821 GCAGGAAAGA ACATGTGAGC AAAAGGCCAG CAAAAGGCCA GGAACCGTAA AAAGGCCGCG
     5881 TTGCTGGCGT TTTTCCATAG GCTCCGCCCC CCTGACGAGC ATCACAAAAA TCGACGCTCA
     5941 AGTCAGAGGT GGCGAAACCC GACAGGACTA TAAAGATACC AGGCGTTTCC CCCTGGAAGC
     6001 TCCCTCGTGC GCTCTCCTGT TCCGACCCTG CCGCTTACCG GATACCTGTC CGCCTTTCTC
     6061 CCTTCGGGAA GCGTGGCGCT TTCTCATAGC TCACGCTGTA GGTATCTCAG TTCGGTGTAG
     6121 GTCGTTCGCT CCAAGCTGGG CTGTGTGCAC GAACCCCCCG TTCAGCCCGA CCGCTGCGCC
     6181 TTATCCGGTA ACTATCGTCT TGAGTCCAAC CCGGTAAGAC ACGACTTATC GCCACTGGCA
     6241 GCAGCCACTG GTAACAGGAT TAGCAGAGCG AGGTATGTAG GCGGTGCTAC AGAGTTCTTG
     6301 AAGTGGTGGC CTAACTACGG CTACACTAGA AGGACAGTAT TTGGTATCTG CGCTCTGCTG
     6361 AAGCCAGTTA CCTTCGGAAA AAGAGTTGGT AGCTCTTGAT CCGGCAAACA AACCACCGCT
     6421 GGTAGCGGTG GTTTTTTTGT TTGCAAGCAG CAGATTACGC GCAGAAAAAA AGGATCTCAA
     6481 GAAGATCCTT TGATCTTTTC TACGGGGTCT GACGCTCAGT GGAACGAAAA CTCACGTTAA
     6541 GGGATTTTGG TCATGAGATT ATCAAAAAGG ATCTTCACCT AGATCCTTTT AAATTAAAAA
     6601 TGAAGTTTTA AATCAATCTA AAGTATATAT GAGTAAACTT GGTCTGACAG TTACCAATGC
     6661 TTAATCAGTG AGGCACCTAT CTCAGCGATC TGTCTATTTC GTTCATCCAT AGTTGCCTGA
     6721 CTCCCCGTCG TGTAGATAAC TACGATACGG GAGGGCTTAC CATCTGGCCC CAGTGCTGCA
     6781 ATGATACCGC GAGACCCACG CTCACCGGCT CCAGATTTAT CAGCAATAAA CCAGCCAGCC
     6841 GGAAGGGCCG AGCGCAGAAG TGGTCCTGCA ACTTTATCCG CCTCCATCCA GTCTATTAAT
     6901 TGTTGCCGGG AAGCTAGAGT AAGTAGTTCG CCAGTTAATA GTTTGCGCAA CGTTGTTGCC
     6961 ATTGCTACAG GCATCGTGGT GTCACGCTCG TCGTTTGGTA TGGCTTCATT CAGCTCCGGT
     7021 TCCCAACGAT CAAGGCGAGT TACATGATCC CCCATGTTGT GCAAAAAAGC GGTTAGCTCC
     7081 TTCGGTCCTC CGATCGTTGT CAGAAGTAAG TTGGCCGCAG TGTTATCACT CATGGTTATG
     7141 GCAGCACTGC ATAATTCTCT TACTGTCATG CCATCCGTAA GATGCTTTTC TGTGACTGGT
     7201 GAGTACTCAA CCAAGTCATT CTGAGAATAG TGTATGCGGC GACCGAGTTG CTCTTGCCCG
     7261 GCGTCAATAC GGGATAATAC CGCGCCACAT AGCAGAACTT TAAAAGTGCT CATCATTGGA
     7321 AAACGTTCTT CGGGGCGAAA ACTCTCAAGG ATCTTACCGC TGTTGAGATC CAGTTCGATG
     7381 TAACCCACTC GTGCACCCAA CTGATCTTCA GCATCTTTTA CTTTCACCAG CGTTTCTGGG
     7441 TGAGCAAAAA CAGGAAGGCA AAATGCCGCA AAAAAGGGAA TAAGGGCGAC ACGGAAATGT
     7501 TGAATACTCA TACTCTTCCT TTTTCAATAT TATTGAAGCA TTTATCAGGG TTATTGTCTC
     7561 ATGAGCGGAT ACATATTTGA ATGTATTTAG AAAAATAAAC AAATAGGGGT TCCGCGCACA
     7621 TTTCCCCGAA AAGTGCCACC TGACGTCTAA GAAACCATTA TTATCATGAC ATTAACCTAT
     7681 AAAAATAGGC GTATCACGAG GCCCTTTCGT C
//
