# Supplementary material for: Synthetic Promoters and Transcription Factors for Heterologous Protein Expression in Saccharomyces cerevisiae
Source: Front Bioeng Biotechnol. 2017 Oct 19;5:63. doi: 10.3389/fbioe.2017.00063 (PMC5653697; doi:10.3389/fbioe.2017.00063)
Supplement: Data Sheet S1 — GenBank sequences for plasmids generated in this work. [file Data_Sheet_1.ZIP › pFM0028_NG.gb]

LOCUS       pFM0028_NG      4713 bp    DNA     circular UNA 
ACCESSION   unknown
FEATURES             Location/Qualifiers
     rep_origin      join(4659..4713,1..565)
                     /label="pBR322 origin"
     CDS             complement(880..1673)
                     /label="kanamycine resistance"
     Site            join(1845..1850,1845^1846)
                     /site_type="restriction site"
                     /note="Name: BamHI"
                     /note="Pattern: ggatcc"
                     /note="cut_0_on_positive_strand: 1845^1846"
                     /note="cut_0_on_negative_strand: 1849^1850"
                     /note="inhibited_by: 5': N4-methylcytosine"
                     /note="star_activity: yes"
                     /note="site_type: other"
                     /note="restriction site"
                     /label=BamHI
     CDS             1852..2571
                     /label="TAL N-term"
     CDS             2692..3351
                     /label="chloramphenicol resistance"
     CDS             3693..3998
                     /label=ccdB
     CDS             4047..4106
                     /label="0.5 (NG)"
     CDS             4107..4643
                     /label="TAL C-term"
     Site            join(4644..4649,4644^4645)
                     /site_type="restriction site"
                     /note="Name: AgeI"
                     /note="Pattern: accggt"
                     /note="cut_0_on_positive_strand: 4644^4645"
                     /note="cut_0_on_negative_strand: 4648^4649"
                     /note="inhibited_by: 5': 5-methylcytosine"
                     /note="site_type: other"
                     /note="restriction site"
                     /label=AgeI
ORIGIN
        1 AACAAAAAAA CCACCGCTAC CAGCGGTGGT TTGTTTGCCG GATCAAGAGC TACCAACTCT
       61 TTTTCCGAAG GTAACTGGCT TCAGCAGAGC GCAGATACCA AATACTGTTC TTCTAGTGTA
      121 GCCGTAGTTA GGCCACCACT TCAAGAACTC TGTAGCACCG CCTACATACC TCGCTCTGCT
      181 AATCCTGTTA CCAGTGGCTG CTGCCAGTGG CGATAAGTCG TGTCTTACCG GGTTGGACTC
      241 AAGACGATAG TTACCGGATA AGGCGCAGCG GTCGGGCTGA ACGGGGGGTT CGTGCACACA
      301 GCCCAGCTTG GAGCGAACGA CCTACACCGA ACTGAGATAC CTACAGCGTG AGCTATGAGA
      361 AAGCGCCACG CTTCCCGAAG GGAGAAAGGC GGACAGGTAT CCGGTAAGCG GCAGGGTCGG
      421 AACAGGAGAG CGCACGAGGG AGCTTCCAGG GGGAAACGCC TGGTATCTTT ATAGTCCTGT
      481 CGGGTTTCGC CACCTCTGAC TTGAGCGTCG ATTTTTGTGA TGCTCGTCAG GGGGGCGGAG
      541 CCTATGGAAA AACGCCAGCA ACGCGGCCTT TTTACGGTTC CTGGCCTTTT GCTGGCCTTT
      601 TGCTCACATG TTCTTTCCTG CGTTATCCCC TGATTCTGTG GATAACCGTA TTACCGCCTT
      661 TGAGTGAGCT GATACCGCTC GCCGCAGCCG AACGACCGAG CGCAGCGAGT CAGTGAGCGA
      721 GGAAGCGGAA GAGGGTCTGA CGCTCAGTGG AACGAAAACT CACGTTAAGG GATTTTGGTC
      781 ATGAGATTAT CAAAAAGGAT CTTCACCTAG ATCCTTTTAA ATTAAAAATG AAGTTTTAAA
      841 TCAATCTAAA GTATATATGA GTAAACTTGG TCTGACAGTC AGAAGAACTC GTCAAGAAGG
      901 CGATAGAAGG CGATGCGCTG CGAATCGGGA GCGGCGATAC CGTAAAGCAC GAGGAAGCGG
      961 TCAGCCCATT CGCCGCCAAG CTCTTCAGCA ATATCACGGG TAGCCAACGC TATGTCCTGA
     1021 TAGCGGTCCG CCACACCCAG CCGGCCACAG TCGATGAATC CAGAAAAGCG GCCATTTTCC
     1081 ACCATGATAT TCGGCAAGCA GGCATCGTCA TGGGTCACGA CGAGATCCTC GCCGTCGGGC
     1141 ATGCTCGCCT TGAGCCTGGC GAACAGTTCG GCTGGCGCGA GCCCCTGATG CTCTTCGTCC
     1201 AGATCATCCT GATCGACAAG ACCGGCTTCC ATCCGAGTAC GTGCTCGCTC GATGCGATGT
     1261 TTCGCTTGGT GGTCGAATGG GCAGGTAGCC GGATCAAGCG TATGCAGCCG CCGCATTGCA
     1321 TCAGCCATGA TGGATACTTT CTCGGCAGGA GCAAGGTGAG ATGACAGGAG ATCCTGCCCC
     1381 GGCACTTCGC CCAATAGCAG CCAGTCCCTT CCCGCTTCAG TGACAACGTC GAGCACAGCT
     1441 GCGCAAGGAA CGCCCGTCGT GGCCAGCCAC GATAGCCGCG CTGCCTCGTC TTGCAGTTCA
     1501 TTCAGGGCAC CGGACAGGTC GGTCTTGACA AAAAGAACCG GGCGCCCCTG CGCTGACAGC
     1561 CGGAACACGG CGGCATCAGA GCAGCCGATT GTCTGTTGTG CCCAGTCATA GCCGAATAGC
     1621 CTCTCCACCC AAGCGGCCGG AGAACCTGCG TGCAATCCAT CTTGTTCAAT CATACTCTTC
     1681 CTTTTTCAAT ATTATTGAAG CATTTATCAG GGTTATTGTC TCATGAGCGG ATACATATTT
     1741 GAATGTATTT AGAAAAATAA ACAAATAGGG GTTCCGCGCA CATTTCCCCG AAAAGTGCCA
     1801 CCTGCGGACG GATCGCTTGC CTGTAACTTA CACGCGCCTC GTCCGGATCC GATGTCGCGG
     1861 ACCCGGCTCC CTTCCCCACC CGCACCCAGC CCAGCGTTTT CGGCCGACTC GTTCTCAGAC
     1921 CTGCTTAGGC AGTTCGACCC CTCACTGTTT AACACATCGT TGTTCGACTC CCTTCCTCCG
     1981 TTTGGGGCGC ACCATACGGA GGCGGCCACC GGGGAGTGGG ATGAGGTGCA GTCGGGATTG
     2041 AGAGCTGCGG ATGCACCACC CCCAACCATG CGGGTGGCCG TCACCGCTGC CCGACCGCCG
     2101 AGGGCGAAGC CCGCACCAAG GCGGAGGGCA GCGCAACCGT CCGACGCAAG CCCCGCAGCG
     2161 CAAGTAGATT TGAGAACTTT GGGATATTCA CAGCAGCAGC AGGAAAAGAT CAAGCCCAAA
     2221 GTGAGGTCGA CAGTCGCGCA GCATCACGAA GCGCTGGTGG GTCATGGGTT TACACATGCC
     2281 CACATCGTAG CCTTGTCGCA GCACCCTGCA GCCCTTGGCA CGGTCGCCGT CAAGTACCAG
     2341 GACATGATTG CGGCGTTGCC GGAAGCCACA CATGAGGCGA TCGTCGGTGT GGGGAAACAG
     2401 TGGAGCGGAG CCCGAGCGCT TGAGGCCCTG TTGACGGTCG CGGGAGAGCT GAGAGGGCCT
     2461 CCCCTTCAGC TGGACACGGG CCAGTTGCTG AAGATCGCGA AGCGGGGAGG AGTCACGGCG
     2521 GTCGAGGCGG TGCACGCGTG GCGCAATGCG CTCACGGGAG CACCCCTCAA CCTGACAGAG
     2581 ACCGCGGCCG CATTAGGCAC CCCAGGCTTT ACACTTTATG CTTCCGGCTC GTATAATGTG
     2641 TGGATTTTGA GTTAGGATCC GTCGAGATTT TCAGGAGCTA AGGAAGCTAA AATGGAGAAA
     2701 AAAATCACTG GATATACCAC CGTTGATATA TCCCAATGGC ATCGTAAAGA ACATTTTGAG
     2761 GCATTTCAGT CAGTTGCTCA ATGTACCTAT AACCAGACCG TTCAGCTGGA TATTACGGCC
     2821 TTTTTAAAGA CCGTAAAGAA AAATAAGCAC AAGTTTTATC CGGCCTTTAT TCACATTCTT
     2881 GCCCGCCTGA TGAATGCTCA TCCGGAATTC CGTATGGCAA TGAAAGACGG TGAGCTGGTG
     2941 ATATGGGATA GTGTTCACCC TTGTTACACC GTTTTCCATG AGCAAACTGA AACGTTTTCA
     3001 TCGCTCTGGA GTGAATACCA CGACGATTTC CGGCAGTTTC TACACATATA TTCGCAAGAT
     3061 GTGGCGTGTT ACGGTGAAAA CCTGGCCTAT TTCCCTAAAG GGTTTATTGA GAATATGTTT
     3121 TTCGTCTCAG CCAATCCCTG GGTGAGTTTC ACCAGTTTTG ATTTAAACGT GGCCAATATG
     3181 GACAACTTCT TCGCCCCCGT TTTCACCATG GGCAAATATT ATACGCAAGG CGACAAGGTG
     3241 CTGATGCCGC TGGCGATTCA GGTTCATCAT GCCGTTTGTG ATGGCTTCCA TGTCGGCAGA
     3301 ATGCTTAATG AATTACAACA GTACTGCGAT GAGTGGCAGG GCGGGGCGTA AAGATCTGGA
     3361 TCCGGCTTAC TAAAAGCCAG ATAACAGTAT GCGTATTTGC GCGCTGATTT TTGCGGTATA
     3421 AGAATATATA CTGATATGTA TACCCGAAGT ATGTCAAAAA GAGGTATGCT ATGAAGCAGC
     3481 GTATTACAGT GACAGTTGAC AGCGACAGCT ATCAGTTGCT CAAGGCATAT ATGATGTCAA
     3541 TATCTCCGGT CTGGTAAGCA CAACCATGCA GAATGAAGCC CGTCGTCTGC GTGCCGAACG
     3601 CTGGAAAGCG GAAAATCAGG AAGGGATGGC TGAGGTCGCC CGGTTTATTG AAATGAACGG
     3661 CTCTTTTGCT GACGAGAACA GGGGCTGGTG AAATGCAGTT TAAGGTTTAC ACCTATAAAA
     3721 GAGAGAGCCG TTATCGTCTG TTTGTGGATG TACAGAGTGA TATTATTGAC ACGCCCGGGC
     3781 GACGGATGGT GATCCCCCTG GCCAGTGCAC GTCTGCTGTC AGATAAAGTC TCCCGTGAAC
     3841 TTTACCCGGT GGTGCATATC GGGGATGAAA GCTGGCGCAT GATGACCACC GATATGGCCA
     3901 GTGTGCCGGT CTCCGTTATC GGGGAAGAAG TGGCTGATCT CAGCCACCGC GAAAATGACA
     3961 TCAAAAACGC CATTAACCTG ATGTTCTGGG GAATATAAAT GTCAGGCTCC CTTATACACA
     4021 GCCAGTCTGC AGGTCGACGG TCTCGACTCA CGCCTGAGCA GGTAGTGGCT ATTGCATCCA
     4081 ATGGCGGGGG CAGACCCGCA CTGGAGTCAA TCGTGGCCCA GCTTTCGAGG CCGGACCCCG
     4141 CGCTGGCCGC ACTCACTAAT GATCATCTTG TAGCGCTGGC CTGCCTCGGC GGACGACCCG
     4201 CCTTGGATGC GGTGAAGAAG GGGCTCCCGC ACGCGCCTGC ATTGATTAAG CGGACCAACA
     4261 GAAGGATTCC CGAGAGGACA TCACATCGAG TGGCAGATCA CGCGCAAGTG GTCCGCGTGC
     4321 TCGGATTCTT CCAGTGTCAC TCCCACCCCG CACAAGCGTT CGATGACGCC ATGACTCAAT
     4381 TTGGTATGTC GAGACACGGA CTGCTGCAGC TCTTTCGTAG AGTCGGTGTC ACAGAACTCG
     4441 AGGCCCGCTC GGGCACACTG CCTCCCGCCT CCCAGCGGTG GGACAGGATT CTCCAAGCGA
     4501 GCGGTATGAA ACGCGCGAAG CCTTCACCTA CGTCAACTCA GACACCTGAC CAGGCGAGCC
     4561 TTCATGCGTT CGCAGACTCG CTGGAGAGGG ATTTGGACGC GCCCTCGCCC ATGCATGAAG
     4621 GGGACCAAAC TCGCGCGTCA GCTACCGGTC CGTAGAAAAG ATCAAAGGAT CTTCTTGAGA
     4681 TCCTTTTTTT CTGCGCGTAA TCTGCTGCTT GCA
//
