# Supplementary material for: Synthetic Promoters and Transcription Factors for Heterologous Protein Expression in Saccharomyces cerevisiae
Source: Front Bioeng Biotechnol. 2017 Oct 19;5:63. doi: 10.3389/fbioe.2017.00063 (PMC5653697; doi:10.3389/fbioe.2017.00063)
Supplement: Supplementary file 6 [file Table_5.XLSX]

## Sheet: OD values
Blank substracted OD(600nm) values for all synTFs tested. SynTF numbering is according to Supplementary Table S3. Identically named rows represent technical replicates. The indices _1 or _2 indicate two biologically independent replicates. Stdv: Standard Deviation. YPH500: Wildtye yeast cells.
Cycle Nr.	1	2	3	4	5	6	7	8	9	10	11	12	13	14	15	16	17	18	19	20	21	22	23	24	25	26	27	28	29	30	31	32	33	34	35	36	37	38	39	40	41	42	43	44	45	46	47	48	49
Time [h]	0	0.22075	0.4415	0.662278	0.883028	1.10378	1.32453	1.54528	1.76603	1.98681	2.20756	2.42831	2.64906	2.86981	3.09061	3.31139	3.53214	3.75289	3.97364	4.19442	4.41517	4.63594	4.85669	5.07744	5.29822	5.51897	5.73972	5.96047	6.18125	6.402	6.62275	6.8435	7.06425	7.28503	7.50578	7.72653	7.94728	8.16806	8.38881	8.60956	8.83033	9.05108	9.27183	9.49258	9.71336	9.93411	10.1549	10.3756	10.5964
108_1_induced	0.0751	0.0779	0.0805	0.0831	0.0845	0.086	0.0876	0.0886	0.0896	0.0915	0.092	0.0932	0.0946	0.0958	0.097	0.0984	0.0996	0.1026	0.1025	0.1036	0.1059	0.1066	0.1078	0.11	0.1105	0.1106	0.1118	0.1131	0.1143	0.1151	0.1157	0.1175	0.1197	0.1209	0.1214	0.1241	0.1233	0.1249	0.1273	0.1272	0.1292	0.1296	0.1309	0.1325	0.134	0.1345	0.1366	0.1383	0.1406
108_1_induced	0.0747	0.0778	0.0808	0.083	0.0851	0.0866	0.0884	0.0894	0.0903	0.0914	0.093	0.0946	0.0958	0.0971	0.0988	0.0998	0.1008	0.1031	0.1041	0.1064	0.1072	0.1079	0.1093	0.1107	0.1124	0.1128	0.1144	0.116	0.1168	0.1179	0.1196	0.1207	0.1217	0.1237	0.1245	0.1267	0.1271	0.1284	0.1294	0.13	0.1328	0.133	0.1341	0.1365	0.1374	0.1385	0.142	0.1416	0.1452
108_2_induced	0.0685	0.0714	0.0737	0.0756	0.0774	0.079	0.0804	0.0811	0.0817	0.0828	0.0843	0.0854	0.0873	0.0888	0.0899	0.0916	0.0932	0.0953	0.0961	0.0978	0.0991	0.1006	0.1021	0.1037	0.105	0.1062	0.1078	0.1087	0.1102	0.1113	0.1126	0.1143	0.1158	0.117	0.1185	0.1197	0.1212	0.1223	0.1242	0.1255	0.1276	0.1288	0.1306	0.1316	0.133	0.1355	0.1361	0.1387	0.1395
108_2_induced	0.0713	0.0732	0.0751	0.0769	0.0787	0.0802	0.0817	0.083	0.0839	0.0851	0.0863	0.0876	0.0888	0.09	0.0913	0.0921	0.0936	0.0954	0.0959	0.0975	0.0992	0.1003	0.1017	0.1033	0.1046	0.1065	0.1077	0.1095	0.111	0.1119	0.1131	0.1147	0.1163	0.1173	0.1186	0.1205	0.1229	0.1227	0.1246	0.126	0.1283	0.1297	0.1298	0.1318	0.1334	0.1354	0.1355	0.1383	0.1397
Mean	0.0163	0.018375	0.021325	0.02325	0.025025	0.02625	0.028125	0.029025	0.030175	0.0316	0.0326	0.034	0.035225	0.036925	0.03735	0.038875	0.0405	0.0431	0.04345	0.044925	0.04635	0.04745	0.049125	0.050425	0.051425	0.052725	0.053625	0.055125	0.056675	0.05765	0.05835	0.0599	0.061575	0.063125	0.06415	0.06605	0.066825	0.067775	0.069575	0.070575	0.072775	0.073575	0.07475	0.0767	0.07785	0.079575	0.08125	0.082725	0.08505
Stdv	0.00310913	0.00328773	0.00365547	0.0039619	0.00394071	0.00390683	0.00406069	0.0040999	0.00423429	0.00443095	0.00425598	0.00440303	0.00420188	0.0041339	0.00431625	0.00422956	0.0039598	0.00433513	0.00426575	0.0043965	0.00430542	0.00396359	0.00389134	0.00396852	0.00392036	0.00321908	0.00326637	0.00337774	0.00305218	0.00306104	0.0032026	0.00296423	0.00281351	0.00318787	0.00283842	0.00325525	0.00248914	0.00279449	0.00244182	0.00201391	0.00231138	0.00186078	0.00189121	0.00229928	0.00200915	0.00174237	0.00300056	0.00159452	0.00267644
108_1_uninduced	0.0731	0.0779	0.0818	0.0857	0.089	0.0922	0.0962	0.0982	0.1012	0.1039	0.1068	0.1108	0.1141	0.1176	0.1227	0.1263	0.1323	0.1394	0.1461	0.1535	0.163	0.1717	0.1796	0.1946	0.2021	0.2157	0.2294	0.2445	0.2558	0.277	0.2934	0.3095	0.3286	0.3496	0.3732	0.393	0.4153	0.4371	0.4635	0.4858	0.5166	0.5343	0.5619	0.5993	0.6367	0.6604	0.7075	0.746	0.775
108_1_uninduced	0.0725	0.0747	0.0763	0.0781	0.0795	0.0812	0.0832	0.0844	0.0863	0.0873	0.0899	0.0912	0.0942	0.0965	0.099	0.1023	0.1058	0.1096	0.1143	0.1191	0.125	0.1308	0.1378	0.1459	0.1543	0.1644	0.1757	0.1881	0.2009	0.2164	0.2334	0.2523	0.2729	0.2954	0.3215	0.3482	0.3761	0.4072	0.4398	0.4771	0.5156	0.553	0.5943	0.6351	0.6768	0.717	0.7612	0.8003	0.8381
108_2_uninduced	0.069	0.0718	0.0743	0.0766	0.0792	0.0814	0.0844	0.0868	0.0897	0.0923	0.0949	0.0979	0.1008	0.1043	0.1075	0.1119	0.1166	0.1218	0.1258	0.1333	0.14	0.1479	0.1556	0.1668	0.1776	0.1899	0.2033	0.2166	0.2324	0.2523	0.273	0.2929	0.3143	0.336	0.3633	0.3896	0.4206	0.4579	0.4871	0.5155	0.5466	0.5857	0.6161	0.6452	0.6868	0.7234	0.7474	0.786	0.8201
108_2_uninduced	0.0685	0.0707	0.073	0.0748	0.0762	0.078	0.0798	0.0812	0.083	0.0842	0.0862	0.0874	0.0907	0.0929	0.096	0.0982	0.1021	0.1062	0.1089	0.1146	0.1203	0.125	0.1309	0.1388	0.1468	0.1551	0.1636	0.1771	0.1886	0.2022	0.219	0.2374	0.2559	0.2755	0.294	0.3229	0.3525	0.3739	0.4101	0.4408	0.4648	0.5063	0.537	0.5685	0.6122	0.6614	0.6905	0.7408	0.7646
Mean	0.014675	0.017075	0.02015	0.0224	0.024575	0.0265	0.0295	0.03115	0.03385	0.035825	0.03815	0.040625	0.04355	0.046825	0.0494	0.053075	0.0579	0.06325	0.067575	0.073725	0.080575	0.08745	0.094875	0.105025	0.1135	0.124975	0.1362	0.149875	0.163025	0.180575	0.1978	0.216125	0.236125	0.257525	0.2814	0.306725	0.334325	0.362225	0.393325	0.4232	0.4542	0.488125	0.520725	0.555625	0.596525	0.63415	0.67035	0.711775	0.74325
Stdv	0.00235991	0.00322632	0.00387857	0.00479374	0.0055536	0.00619893	0.00713769	0.00739797	0.00792065	0.0086527	0.00897199	0.0102783	0.010321	0.010939	0.0119691	0.0124821	0.0135442	0.0150106	0.0164676	0.0175028	0.0192169	0.0209575	0.0217361	0.0250489	0.0249849	0.0272603	0.0294092	0.0302705	0.0304677	0.0340073	0.0344517	0.0337842	0.0341636	0.0345423	0.0369115	0.0338324	0.0325108	0.036579	0.0329376	0.0307613	0.0339327	0.0333294	0.0349079	0.0350685	0.0348289	0.0343389	0.0331552	0.0293872	0.0352731
109_1_induced	0.077	0.0809	0.0828	0.0858	0.0886	0.0918	0.0938	0.0945	0.0968	0.099	0.1007	0.102	0.1044	0.1054	0.108	0.1096	0.1112	0.1136	0.116	0.1174	0.1191	0.1208	0.1219	0.1255	0.1263	0.1288	0.1309	0.1325	0.134	0.1368	0.1393	0.1405	0.1437	0.1452	0.1481	0.1511	0.1516	0.1548	0.1566	0.16	0.1625	0.1639	0.166	0.1691	0.1716	0.1724	0.1778	0.1819	0.1821
109_1_induced	0.0752	0.078	0.081	0.0837	0.0865	0.0883	0.0906	0.092	0.0935	0.0952	0.0965	0.0982	0.0997	0.101	0.1033	0.1044	0.1065	0.1078	0.1101	0.1117	0.1136	0.1152	0.1167	0.1186	0.1198	0.1219	0.1236	0.1264	0.1274	0.13	0.132	0.1335	0.137	0.1384	0.1401	0.1436	0.1461	0.1475	0.1506	0.1522	0.155	0.1576	0.1587	0.1625	0.1657	0.168	0.1703	0.174	0.1769
109_2_induced	0.0763	0.0795	0.082	0.0842	0.0861	0.087	0.0876	0.0888	0.0905	0.0923	0.0945	0.0967	0.0988	0.1006	0.1026	0.105	0.1074	0.1095	0.1121	0.1146	0.1168	0.1199	0.1218	0.1247	0.126	0.1297	0.1324	0.1329	0.1362	0.1391	0.1417	0.1442	0.147	0.1485	0.1522	0.1547	0.1575	0.1618	0.1633	0.167	0.1698	0.1721	0.1763	0.1794	0.1815	0.1838	0.1866	0.1889	0.195
109_2_induced	0.0748	0.0773	0.0793	0.081	0.0827	0.0837	0.0854	0.0858	0.0872	0.0886	0.0907	0.093	0.0954	0.0974	0.0993	0.1021	0.1045	0.1072	0.1092	0.112	0.1141	0.1162	0.1185	0.1208	0.124	0.1255	0.1283	0.1304	0.1326	0.1351	0.1385	0.1406	0.144	0.1461	0.1484	0.1515	0.1559	0.1581	0.1607	0.1621	0.1657	0.1682	0.172	0.1744	0.1783	0.181	0.1844	0.1867	0.189
Mean	0.019725	0.022225	0.025075	0.027275	0.029575	0.031	0.03295	0.033775	0.0358	0.037675	0.0393	0.041275	0.043175	0.0451	0.0464	0.048675	0.0511	0.053525	0.05565	0.057525	0.0594	0.061625	0.063625	0.0659	0.067325	0.070175	0.072	0.07385	0.07615	0.07885	0.080975	0.0828	0.086125	0.08795	0.0906	0.093525	0.095975	0.09875	0.101	0.103725	0.10655	0.10875	0.11165	0.11495	0.117675	0.1199	0.123475	0.126375	0.12955
Stdv	0.00100789	0.00160494	0.00150859	0.00199562	0.00244319	0.00334963	0.00365285	0.00378715	0.00410609	0.00440785	0.00416493	0.00372503	0.00371158	0.00328836	0.00358609	0.00314258	0.00280832	0.00288603	0.00302048	0.00265754	0.00255473	0.00274029	0.00256174	0.00326088	0.00299597	0.00354437	0.00385833	0.00297602	0.00373943	0.0038648	0.00414598	0.00447735	0.00422167	0.00433012	0.00508789	0.00470133	0.00509992	0.00608085	0.00553594	0.00615975	0.00625913	0.00621316	0.00764046	0.00724546	0.00704953	0.00735844	0.00734047	0.00659918	0.00791138
109_1_uninduced	0.0693	0.0717	0.0738	0.0761	0.078	0.0797	0.0818	0.083	0.0847	0.0866	0.0885	0.0907	0.093	0.0948	0.0983	0.101	0.105	0.1084	0.1125	0.1177	0.123	0.1305	0.1371	0.1455	0.1538	0.1645	0.176	0.1885	0.2032	0.2198	0.2371	0.2562	0.2756	0.2955	0.3249	0.3522	0.3831	0.4108	0.4483	0.4812	0.5213	0.5561	0.5967	0.6353	0.6716	0.7029	0.7223	0.7932	0.8242
109_1_uninduced	0.0694	0.0715	0.0728	0.0745	0.0761	0.0777	0.0795	0.0808	0.0825	0.0838	0.0855	0.0875	0.0898	0.0917	0.0942	0.0971	0.1002	0.1036	0.1079	0.1124	0.1177	0.1233	0.1295	0.1378	0.1451	0.1551	0.1657	0.1772	0.1898	0.2044	0.2213	0.2378	0.2597	0.2801	0.3087	0.3321	0.3586	0.3889	0.4227	0.4577	0.4968	0.5316	0.5703	0.6123	0.656	0.6892	0.7307	0.7723	0.8156
109_2_uninduced	0.0685	0.0706	0.072	0.074	0.0756	0.0775	0.0792	0.0807	0.0831	0.0847	0.0866	0.0897	0.0916	0.0947	0.0971	0.1015	0.1045	0.1082	0.1135	0.1185	0.1241	0.1304	0.138	0.1462	0.1551	0.165	0.1767	0.189	0.2038	0.2207	0.2372	0.2557	0.2763	0.3015	0.3241	0.3544	0.3751	0.4118	0.4425	0.4781	0.5119	0.5584	0.5994	0.6459	0.6881	0.7282	0.7822	0.7941	0.8592
109_2_uninduced	0.069	0.0709	0.0723	0.0732	0.0746	0.0756	0.0773	0.079	0.0804	0.0819	0.0838	0.0856	0.0878	0.09	0.0929	0.0957	0.0988	0.103	0.1063	0.1114	0.1159	0.1217	0.1282	0.1351	0.1435	0.1524	0.1628	0.1745	0.1858	0.2009	0.2169	0.2355	0.2549	0.2768	0.3004	0.3249	0.3573	0.3867	0.4187	0.4505	0.4928	0.5322	0.5723	0.6164	0.6542	0.6997	0.7435	0.7848	0.8275
Mean	0.01295	0.014475	0.016525	0.01805	0.019675	0.020925	0.02305	0.024375	0.026475	0.02815	0.0298	0.032175	0.03415	0.0368	0.038725	0.042225	0.045825	0.0498	0.05385	0.0586	0.063675	0.070075	0.0771	0.08465	0.092675	0.10295	0.1135	0.1256	0.13925	0.15505	0.171225	0.1894	0.209825	0.231875	0.257925	0.2842	0.311725	0.34275	0.37625	0.410275	0.449	0.487875	0.528075	0.571075	0.610875	0.6486	0.688375	0.7296	0.775425
Stdv	0.000404146	0.000512347	0.000788986	0.00122338	0.00142683	0.00167606	0.00184481	0.00163987	0.00177834	0.00195363	0.00197146	0.00228236	0.00225315	0.00235655	0.0025025	0.00286516	0.00309125	0.00289827	0.00349237	0.00361755	0.00399114	0.00463636	0.00506425	0.00554527	0.00592023	0.00644903	0.00709131	0.00753171	0.00921358	0.0102679	0.0105749	0.0111842	0.0109482	0.0119086	0.0120107	0.0146445	0.0126513	0.0136036	0.0145477	0.0150944	0.0132592	0.014668	0.0155049	0.0158498	0.0158146	0.0165366	0.0264918	0.0101084	0.0190554
53_1_induced	0.0639	0.0651	0.0658	0.0666	0.0673	0.0686	0.0693	0.0697	0.0699	0.0707	0.0714	0.0721	0.0725	0.0729	0.0736	0.0741	0.0747	0.0752	0.0757	0.0766	0.0773	0.0778	0.0787	0.0792	0.0807	0.0813	0.0822	0.0839	0.0843	0.086	0.0874	0.0887	0.0902	0.0918	0.0939	0.0957	0.0978	0.099	0.1019	0.1038	0.1059	0.1088	0.1096	0.1132	0.1162	0.1189	0.1222	0.126	0.1282
53_1_induced	0.0652	0.0662	0.0664	0.0671	0.0678	0.0687	0.069	0.0694	0.07	0.0704	0.0709	0.0711	0.0719	0.0722	0.0729	0.0736	0.0738	0.0749	0.0754	0.0761	0.0768	0.0775	0.0782	0.0796	0.0803	0.0811	0.082	0.0832	0.0841	0.0858	0.0872	0.0888	0.09	0.0914	0.0935	0.0957	0.0979	0.099	0.1015	0.1033	0.1061	0.1081	0.1107	0.1136	0.1169	0.1195	0.1228	0.1262	0.1297
53_2_induced	0.0654	0.0666	0.0673	0.0676	0.0679	0.0693	0.0696	0.0694	0.0704	0.0704	0.0709	0.0713	0.072	0.0734	0.0729	0.0735	0.0739	0.0748	0.0757	0.0767	0.0772	0.0776	0.0787	0.0798	0.0803	0.081	0.0825	0.084	0.0845	0.0866	0.0878	0.0893	0.0915	0.0924	0.0946	0.0964	0.0997	0.0996	0.1027	0.104	0.107	0.1096	0.111	0.114	0.1162	0.1199	0.1249	0.1272	0.1317
53_2_induced	0.0636	0.0646	0.0653	0.0661	0.0669	0.0674	0.0681	0.0686	0.069	0.0692	0.0699	0.0705	0.0716	0.0719	0.072	0.073	0.0731	0.074	0.0748	0.0757	0.0757	0.077	0.0776	0.0785	0.0796	0.0805	0.0821	0.0831	0.0838	0.0853	0.0866	0.0878	0.0895	0.0916	0.0931	0.0948	0.0963	0.1	0.103	0.1027	0.1079	0.1095	0.1134	0.1166	0.1187	0.1218	0.1254	0.1276	0.1325
Mean	0.008425	0.008925	0.01	0.01045	0.011075	0.0118	0.0126	0.012775	0.013625	0.014075	0.014475	0.01505	0.0156	0.0166	0.01595	0.01695	0.017575	0.018725	0.0192	0.019875	0.02025	0.021075	0.0222	0.022775	0.023525	0.024675	0.0254	0.02685	0.027775	0.029525	0.03035	0.03175	0.0335	0.0352	0.037175	0.03895	0.041125	0.0426	0.045475	0.04685	0.050025	0.0523	0.054575	0.05795	0.0604	0.063625	0.067525	0.07025	0.074325
Stdv	0.000906916	0.000932293	0.000860231	0.000645496	0.000464579	0.000795823	0.000648076	0.0004717	0.000590904	0.000665205	0.000629154	0.000660807	0.000374165	0.000678231	0.000655746	0.000450927	0.000655107	0.000512347	0.000424264	0.000464579	0.000732575	0.000340343	0.000522811	0.00057373	0.000457349	0.000340343	0.000216026	0.000465474	0.000298606	0.000537742	0.000500002	0.000624498	0.000852446	0.00043205	0.000639662	0.000655743	0.00139134	0.000489899	0.000694624	0.000580229	0.000917879	0.000697616	0.00160078	0.00153514	0.00118039	0.00125266	0.00156285	0.000772441	0.00194658
53_1_uninduced	0.0581	0.059	0.0602	0.0609	0.0617	0.0624	0.0631	0.0638	0.0647	0.0648	0.0658	0.0661	0.0669	0.0676	0.0685	0.0693	0.0703	0.0708	0.0722	0.0737	0.0746	0.0764	0.0781	0.0792	0.0813	0.0842	0.0865	0.0892	0.0917	0.0959	0.0988	0.1024	0.1067	0.1107	0.1171	0.1221	0.1262	0.1324	0.1391	0.1459	0.1528	0.1587	0.1678	0.1767	0.1855	0.1923	0.205	0.2172	0.2311
53_1_uninduced	0.0584	0.0602	0.0607	0.0617	0.0626	0.0636	0.065	0.0655	0.067	0.0677	0.0688	0.0696	0.0709	0.0713	0.0728	0.0738	0.0748	0.0757	0.0772	0.0785	0.0806	0.0816	0.0842	0.086	0.0888	0.0913	0.0943	0.0982	0.1013	0.1056	0.1099	0.1147	0.1199	0.1244	0.1309	0.137	0.1432	0.1489	0.1568	0.1633	0.1711	0.1801	0.1862	0.1965	0.2085	0.2167	0.2332	0.247	0.2599
53_2_uninduced	0.0592	0.0605	0.0611	0.0621	0.0628	0.0642	0.0645	0.0653	0.066	0.0665	0.0678	0.0681	0.069	0.0696	0.0707	0.0717	0.0726	0.0738	0.075	0.0761	0.0777	0.0793	0.0804	0.0824	0.0843	0.0864	0.0891	0.0925	0.0952	0.0992	0.1021	0.1074	0.1104	0.1149	0.1218	0.1265	0.1318	0.1397	0.1444	0.1516	0.1597	0.1683	0.1768	0.1838	0.1967	0.2112	0.2228	0.2328	0.253
53_2_uninduced	0.0591	0.0601	0.061	0.0621	0.0631	0.0638	0.0645	0.0649	0.0651	0.0659	0.0661	0.0674	0.0682	0.0685	0.0693	0.0699	0.071	0.0719	0.0733	0.075	0.0764	0.0784	0.0792	0.0816	0.0838	0.0859	0.0892	0.092	0.0954	0.0989	0.1029	0.1065	0.1118	0.116	0.1211	0.1275	0.1351	0.14	0.1478	0.1561	0.1653	0.1739	0.1833	0.1943	0.2109	0.2267	0.2408	0.2584	0.2786
Mean	0.0026	0.00325	0.00455	0.0053	0.00615	0.0068	0.007875	0.008375	0.0095	0.010125	0.010825	0.0116	0.01235	0.01325	0.013425	0.014575	0.015875	0.01705	0.018225	0.019425	0.020825	0.022525	0.024375	0.0258	0.02785	0.03065	0.032975	0.036275	0.0395	0.0435	0.046525	0.05085	0.0554	0.0599	0.066125	0.071575	0.077275	0.08345	0.090225	0.097625	0.105525	0.11355	0.121925	0.131425	0.1438	0.155325	0.16915	0.18235	0.19945
Stdv	0.000535412	0.000655743	0.000404146	0.000565686	0.000602771	0.000774597	0.000818023	0.000758837	0.00102307	0.00120934	0.00142215	0.00145831	0.00167432	0.00159269	0.00188392	0.00202546	0.00199729	0.00215793	0.00217926	0.00203531	0.00252636	0.0021562	0.00265503	0.00281662	0.0031225	0.00304904	0.00326535	0.00377392	0.00398079	0.00408167	0.00466717	0.00511892	0.00556597	0.0057405	0.00583002	0.00627183	0.00710651	0.00675302	0.00743522	0.00735	0.00781937	0.00908386	0.00815899	0.00925829	0.0117127	0.0144523	0.0155017	0.0178321	0.0196171
71_1_induced	0.0751	0.0777	0.0797	0.0822	0.0839	0.0855	0.0874	0.0883	0.0897	0.0908	0.0924	0.0939	0.0951	0.0963	0.0977	0.0995	0.1012	0.1023	0.1041	0.1056	0.1072	0.1088	0.1106	0.1116	0.1137	0.115	0.1166	0.1185	0.1202	0.1216	0.123	0.1248	0.1261	0.1282	0.129	0.1314	0.1331	0.1339	0.137	0.1365	0.1386	0.1397	0.1418	0.1429	0.1455	0.1472	0.1484	0.1499	0.1521
71_1_induced	0.0764	0.0788	0.0806	0.083	0.0851	0.0866	0.0885	0.0897	0.0907	0.0918	0.0933	0.0949	0.0963	0.0978	0.0989	0.1006	0.1023	0.1038	0.1056	0.1077	0.1088	0.1111	0.1118	0.1141	0.1159	0.1173	0.119	0.1209	0.1223	0.124	0.1257	0.1262	0.1287	0.1303	0.1318	0.1336	0.1345	0.1362	0.1386	0.1382	0.1408	0.1416	0.1442	0.1452	0.1479	0.1497	0.15	0.1525	0.1538
71_2_induced	0.0728	0.0756	0.0783	0.0812	0.0834	0.0854	0.0877	0.0894	0.091	0.092	0.0936	0.0951	0.0969	0.0984	0.1001	0.1011	0.1024	0.1033	0.1049	0.106	0.1083	0.1086	0.1102	0.1121	0.1133	0.1142	0.1159	0.1167	0.1177	0.1199	0.1212	0.1226	0.1245	0.1254	0.1269	0.1286	0.1307	0.1311	0.1329	0.1338	0.1355	0.1368	0.1397	0.1403	0.1423	0.1442	0.1455	0.1472	0.149
71_2_induced	0.0727	0.0753	0.0778	0.0801	0.0824	0.0844	0.0864	0.0882	0.0895	0.0908	0.0923	0.0938	0.0954	0.0966	0.0985	0.0995	0.1015	0.1027	0.1046	0.1054	0.1072	0.1084	0.1106	0.1116	0.113	0.1149	0.1165	0.117	0.1192	0.1207	0.1221	0.1223	0.1243	0.1251	0.1275	0.1293	0.1299	0.1311	0.1331	0.1346	0.1367	0.1379	0.1405	0.1409	0.1423	0.1446	0.1455	0.1479	0.1497
Mean	0.01815	0.02015	0.0229	0.025225	0.0273	0.028775	0.0311	0.0324	0.034025	0.03525	0.0366	0.038225	0.039525	0.041275	0.0419	0.043575	0.04555	0.047025	0.0486	0.049775	0.051375	0.052825	0.0547	0.05585	0.057275	0.05905	0.0602	0.061575	0.06345	0.06515	0.0661	0.067075	0.0691	0.07065	0.0722	0.074025	0.07525	0.076275	0.0786	0.079175	0.0812	0.0823	0.08495	0.085925	0.0879	0.090025	0.09105	0.092875	0.09495
Stdv	0.00181199	0.00168226	0.00128323	0.00125532	0.0011225	0.000899537	0.000867947	0.000761577	0.000736545	0.00064031	0.000648074	0.000670198	0.000826136	0.00099121	0.001	0.000805707	0.000591609	0.000660174	0.000627164	0.00104682	0.000805711	0.00126062	0.000692819	0.00119024	0.00131498	0.00134783	0.0013687	0.00191898	0.00192959	0.00177482	0.00194422	0.0018554	0.00203306	0.00246644	0.00218632	0.00225592	0.00212525	0.00246627	0.00284839	0.00197379	0.00231661	0.00210555	0.00196723	0.00221566	0.00272275	0.00255653	0.00223383	0.0023768	0.00220982
71_1_uninduced	0.0701	0.0728	0.0754	0.0778	0.0796	0.0816	0.0839	0.0859	0.0878	0.0902	0.0934	0.0958	0.0982	0.1013	0.1048	0.1077	0.112	0.117	0.1222	0.1278	0.1345	0.1427	0.1506	0.161	0.1697	0.1818	0.1958	0.2092	0.2265	0.2422	0.2617	0.2827	0.3078	0.3308	0.3588	0.3877	0.4163	0.4506	0.484	0.5147	0.5567	0.5886	0.6334	0.6703	0.7136	0.7409	0.7948	0.8274	0.8639
71_1_uninduced	0.0685	0.0712	0.0731	0.0756	0.0777	0.0798	0.0823	0.0847	0.0865	0.089	0.0916	0.0944	0.0973	0.1003	0.1037	0.1071	0.1114	0.1159	0.1217	0.1273	0.1359	0.1419	0.1508	0.1598	0.1716	0.1834	0.1979	0.2123	0.2293	0.2475	0.2686	0.2844	0.3116	0.3372	0.369	0.3959	0.4281	0.4644	0.498	0.5355	0.5797	0.612	0.6634	0.6955	0.7428	0.7825	0.8147	0.8444	0.883
71_2_uninduced	0.0678	0.0705	0.0727	0.0744	0.0764	0.0784	0.0806	0.0823	0.0843	0.0858	0.0881	0.0905	0.0929	0.0955	0.0977	0.1016	0.1049	0.1096	0.1135	0.1189	0.1243	0.1309	0.1387	0.1473	0.1558	0.1648	0.1774	0.1894	0.2023	0.2192	0.238	0.2582	0.2767	0.2996	0.326	0.3492	0.3838	0.4143	0.4456	0.4774	0.5204	0.5593	0.6001	0.6428	0.6843	0.7282	0.7677	0.8065	0.847
71_2_uninduced	0.069	0.0716	0.074	0.0758	0.0776	0.0796	0.0814	0.0831	0.0844	0.0863	0.0881	0.09	0.0924	0.0949	0.0973	0.1005	0.1041	0.108	0.1123	0.1175	0.1237	0.1292	0.1354	0.1435	0.1529	0.1619	0.1732	0.1858	0.1991	0.2164	0.2305	0.2458	0.2676	0.2885	0.3124	0.3381	0.3648	0.3959	0.4269	0.4622	0.4889	0.5243	0.5421	0.5998	0.6369	0.6682	0.7081	0.7382	0.7822
Mean	0.01275	0.014825	0.0176	0.0195	0.021425	0.02315	0.02565	0.0275	0.02955	0.031725	0.034	0.036475	0.0388	0.042	0.043975	0.047625	0.0518	0.056625	0.061225	0.066475	0.0731	0.079775	0.087775	0.0964	0.1058	0.116675	0.129275	0.142475	0.1579	0.174925	0.1928	0.210875	0.234125	0.257425	0.28495	0.311025	0.34145	0.3745	0.406825	0.44085	0.479725	0.51435	0.55315	0.5957	0.6378	0.67355	0.715025	0.747625	0.787825
Stdv	0.000967816	0.000963934	0.00119722	0.00140949	0.00132256	0.00132035	0.00141539	0.00161245	0.00170196	0.00211719	0.00264449	0.00286516	0.00297434	0.00326803	0.0039263	0.00370169	0.00417692	0.0044873	0.0052519	0.00543223	0.00649615	0.00711402	0.00799558	0.00881173	0.00951665	0.0111959	0.0125887	0.0135056	0.0157996	0.0158079	0.0183188	0.0189185	0.0220502	0.0236508	0.0267244	0.0283646	0.0291235	0.0316768	0.0330172	0.0336151	0.0399968	0.0378969	0.0519849	0.0409739	0.0451644	0.0472494	0.0463429	0.0466031	0.0437617
42_1_induced	0.0736	0.0761	0.0786	0.0808	0.0825	0.0844	0.0862	0.0873	0.0884	0.0899	0.0915	0.0931	0.0952	0.0968	0.0989	0.1012	0.1031	0.1049	0.1065	0.1092	0.1116	0.1137	0.1155	0.1182	0.1204	0.1225	0.1252	0.1267	0.1305	0.1322	0.1345	0.1373	0.1394	0.1424	0.1444	0.1479	0.1496	0.1518	0.1552	0.157	0.1601	0.1623	0.1658	0.1684	0.1707	0.1736	0.1766	0.1805	0.1824
42_1_induced	0.0758	0.0781	0.0804	0.0826	0.0845	0.0859	0.0876	0.0889	0.0902	0.0916	0.0935	0.0953	0.0968	0.0981	0.1001	0.102	0.1043	0.1059	0.1083	0.1105	0.1129	0.1148	0.1169	0.1197	0.1215	0.1239	0.1263	0.1283	0.1307	0.1332	0.1353	0.138	0.1401	0.142	0.1445	0.1468	0.1492	0.152	0.1546	0.1567	0.159	0.162	0.1641	0.1665	0.1695	0.1718	0.175	0.1774	0.1799
42_2_induced	0.0728	0.0757	0.0778	0.0801	0.0826	0.0844	0.0863	0.0877	0.089	0.0904	0.0922	0.0937	0.0944	0.0958	0.097	0.0982	0.1001	0.1016	0.1031	0.1043	0.1055	0.1071	0.1088	0.1108	0.1123	0.113	0.1155	0.1172	0.1192	0.1204	0.1214	0.124	0.1255	0.1273	0.1304	0.1318	0.1331	0.1351	0.1367	0.1385	0.1418	0.1422	0.1446	0.1473	0.1495	0.1512	0.1534	0.156	0.158
42_2_induced	0.0725	0.0753	0.0771	0.0794	0.0813	0.0831	0.085	0.0862	0.0872	0.0886	0.0901	0.0914	0.0927	0.0936	0.0949	0.0961	0.0974	0.0985	0.0999	0.1021	0.1036	0.1052	0.1062	0.1081	0.1095	0.1104	0.1127	0.1145	0.1155	0.1176	0.1193	0.1215	0.1233	0.1244	0.1257	0.1283	0.13	0.131	0.1335	0.1358	0.1375	0.1388	0.1398	0.1437	0.1452	0.1472	0.1498	0.1537	0.1549
Mean	0.017575	0.0196	0.022275	0.024325	0.026325	0.02775	0.029875	0.031025	0.0325	0.034025	0.035525	0.037175	0.038375	0.040075	0.040825	0.042775	0.044925	0.046725	0.04825	0.050125	0.0519	0.0538	0.05575	0.0577	0.059225	0.06115	0.063125	0.064975	0.067575	0.06945	0.070725	0.0733	0.075275	0.077425	0.07965	0.082	0.083675	0.085675	0.0882	0.0904	0.0929	0.094625	0.096975	0.100075	0.102125	0.10455	0.1074	0.1104	0.1126
Stdv	0.00149081	0.00124365	0.00142214	0.00137447	0.00132256	0.00114455	0.00106262	0.00111468	0.001249	0.00124197	0.00141745	0.00161116	0.00170563	0.00189978	0.00227505	0.00272809	0.00310201	0.00336291	0.00372156	0.00397859	0.00454386	0.00476165	0.00516559	0.00562791	0.00593092	0.00674809	0.00683734	0.00684708	0.00779803	0.00800229	0.00845039	0.00866756	0.00891231	0.00951503	0.00966109	0.0100998	0.0103844	0.0110113	0.0115085	0.0114277	0.0116313	0.0125771	0.0132982	0.0127813	0.0132606	0.0136854	0.0140641	0.0140031	0.0143529
42_1_uninduced	0.0678	0.0702	0.0723	0.0739	0.076	0.0773	0.0796	0.0814	0.0825	0.0848	0.0855	0.0881	0.0904	0.0926	0.0953	0.099	0.1018	0.1053	0.1105	0.1149	0.1195	0.1252	0.1326	0.1393	0.148	0.1575	0.1676	0.1804	0.194	0.2081	0.2251	0.2398	0.2594	0.279	0.3017	0.3292	0.3573	0.3852	0.4169	0.4498	0.4811	0.5207	0.5504	0.5826	0.625	0.6514	0.7043	0.7424	0.7528
42_1_uninduced	0.0683	0.0702	0.0715	0.0729	0.0743	0.0757	0.0774	0.0786	0.0799	0.0815	0.083	0.0849	0.087	0.0882	0.0913	0.0938	0.097	0.0999	0.104	0.108	0.113	0.1182	0.1242	0.1312	0.1388	0.1475	0.1569	0.1673	0.1799	0.1921	0.2075	0.2254	0.2434	0.2638	0.2839	0.3123	0.3379	0.3663	0.3995	0.4302	0.4678	0.5064	0.5465	0.5863	0.6297	0.6709	0.7129	0.7554	0.7928
42_2_uninduced	0.0712	0.0747	0.0771	0.0797	0.0818	0.0838	0.0864	0.0882	0.0907	0.0929	0.0969	0.0986	0.1017	0.1051	0.1078	0.1106	0.1156	0.1197	0.1255	0.1315	0.1372	0.1449	0.154	0.1645	0.1734	0.184	0.1979	0.2118	0.2272	0.2474	0.2652	0.2877	0.3109	0.3358	0.3642	0.394	0.4189	0.4545	0.4818	0.5264	0.5561	0.5877	0.6092	0.6725	0.7111	0.7501	0.7919	0.8257	0.8964
42_2_uninduced	0.0718	0.0744	0.0764	0.0782	0.0796	0.0816	0.0832	0.0847	0.0865	0.0876	0.0896	0.0916	0.0951	0.0974	0.099	0.1019	0.1056	0.1103	0.1139	0.1196	0.1248	0.1321	0.1384	0.1462	0.1554	0.1657	0.1779	0.1896	0.2027	0.2196	0.2358	0.2567	0.2767	0.2993	0.3259	0.3528	0.3812	0.4123	0.4459	0.4811	0.5208	0.5566	0.5919	0.6395	0.6774	0.7241	0.7528	0.7987	0.8346
Mean	0.013675	0.015675	0.018125	0.019775	0.021525	0.0229	0.02525	0.026725	0.0287	0.0306	0.03245	0.0346	0.03715	0.039825	0.04145	0.044725	0.0487	0.0528	0.057275	0.0621	0.067125	0.0737	0.0812	0.0888	0.0972	0.107375	0.118275	0.130575	0.14455	0.1604	0.1765	0.1955	0.2158	0.237875	0.262325	0.290375	0.317025	0.347775	0.379225	0.415275	0.44975	0.48615	0.5179	0.563825	0.6042	0.642725	0.684175	0.72405	0.76295
Stdv	0.00201722	0.00251446	0.00283358	0.00328773	0.00339939	0.00374789	0.00396779	0.0041492	0.00472441	0.00482701	0.00607646	0.00587594	0.00636789	0.00723527	0.00704107	0.00703296	0.0078943	0.00841665	0.00900754	0.00988973	0.0102562	0.0113821	0.0125672	0.0141922	0.0146665	0.0154593	0.0174658	0.0187363	0.0198623	0.0233094	0.0241985	0.0267852	0.0289285	0.0311527	0.0347464	0.0354191	0.0348799	0.0382646	0.0360218	0.041961	0.0400312	0.0366052	0.030939	0.043477	0.0410467	0.0458131	0.0402718	0.0385395	0.0613811
93_1_induced	0.0613	0.0625	0.0624	0.0634	0.0637	0.0641	0.065	0.0656	0.0659	0.066	0.0665	0.0669	0.0675	0.0676	0.0677	0.0681	0.0684	0.0687	0.0693	0.0697	0.0705	0.0706	0.0713	0.0718	0.0725	0.0731	0.0741	0.0748	0.0756	0.077	0.0787	0.0788	0.0797	0.0811	0.0833	0.0841	0.0848	0.0882	0.0885	0.0904	0.0937	0.0961	0.0967	0.1006	0.1028	0.1048	0.1052	0.111	0.1126
93_1_induced	0.0612	0.0621	0.0629	0.0637	0.0646	0.0649	0.0652	0.0658	0.0663	0.0665	0.0669	0.0672	0.0679	0.068	0.0678	0.0686	0.0685	0.0687	0.07	0.0706	0.071	0.0713	0.072	0.0728	0.0734	0.0739	0.0749	0.0758	0.0766	0.0777	0.0789	0.0798	0.0812	0.0821	0.0833	0.0851	0.0869	0.0884	0.0906	0.092	0.0948	0.0973	0.0999	0.102	0.105	0.1064	0.1093	0.1124	0.1153
93_2_induced	0.0638	0.0645	0.0653	0.065	0.0665	0.0666	0.0672	0.068	0.0683	0.0689	0.0686	0.0691	0.0693	0.0692	0.0696	0.0704	0.0704	0.0706	0.0716	0.0717	0.0722	0.0724	0.0729	0.0735	0.0742	0.0749	0.0758	0.0768	0.0771	0.0787	0.0795	0.0802	0.0817	0.0824	0.0841	0.0853	0.087	0.0885	0.0897	0.0921	0.0937	0.0962	0.0989	0.1003	0.1026	0.1048	0.1072	0.1095	0.1126
93_2_induced	0.0633	0.0644	0.0641	0.065	0.0656	0.0665	0.0669	0.0669	0.0673	0.0675	0.068	0.0686	0.069	0.069	0.07	0.07	0.0706	0.0713	0.0713	0.0718	0.0724	0.0728	0.0733	0.0742	0.0745	0.0752	0.0762	0.0769	0.0775	0.0789	0.0796	0.0812	0.0822	0.0831	0.0848	0.0863	0.0882	0.0893	0.091	0.0928	0.0955	0.0973	0.1004	0.1022	0.1052	0.1077	0.1104	0.1107	0.1159
Mean	0.0063	0.006675	0.007475	0.007875	0.0087	0.008825	0.009675	0.010075	0.01075	0.011125	0.0112	0.01175	0.012025	0.01245	0.011875	0.012675	0.013175	0.013825	0.01435	0.01455	0.015025	0.015375	0.016275	0.016575	0.01695	0.017975	0.01845	0.019375	0.0203	0.021675	0.022275	0.0231	0.0244	0.025575	0.027275	0.0285	0.029925	0.0318	0.03315	0.035225	0.037725	0.040025	0.042375	0.044875	0.0473	0.049525	0.051725	0.0544	0.0579
Stdv	0.00134412	0.00125266	0.00129711	0.000846068	0.00121381	0.00122848	0.00113541	0.00110868	0.00107549	0.001279	0.000969536	0.00106615	0.000861684	0.000772443	0.00119548	0.00109962	0.00118708	0.0013301	0.00108474	0.000994986	0.000921503	0.00100789	0.000899536	0.00102429	0.00089629	0.000960468	0.000939858	0.000984463	0.00082057	0.000888351	0.00044253	0.000993312	0.00108012	0.000830159	0.00072284	0.00090185	0.00141274	0.000483045	0.00110905	0.00101448	0.000884591	0.000665207	0.00163987	0.000963934	0.00139044	0.00140327	0.00230416	0.00119164	0.00174929
93_1_uninduced	0.0568	0.0577	0.0581	0.0586	0.059	0.0597	0.0605	0.061	0.0611	0.0616	0.0621	0.0626	0.0636	0.0643	0.0649	0.0652	0.0664	0.067	0.0677	0.0687	0.07	0.0714	0.0729	0.0743	0.076	0.0778	0.0806	0.0825	0.0853	0.0883	0.092	0.0954	0.0989	0.1037	0.1078	0.1148	0.1204	0.1253	0.1342	0.1401	0.1472	0.1569	0.1672	0.1764	0.1868	0.1985	0.2118	0.224	0.2352
93_1_uninduced	0.0594	0.0597	0.0602	0.061	0.0613	0.0617	0.062	0.0625	0.0625	0.0631	0.0635	0.0644	0.0651	0.0654	0.0663	0.0672	0.0681	0.069	0.0703	0.071	0.0729	0.0744	0.0752	0.0776	0.08	0.0816	0.0842	0.0864	0.0908	0.093	0.0969	0.1006	0.1058	0.1111	0.1158	0.1228	0.1275	0.1363	0.1457	0.1527	0.1635	0.1724	0.1825	0.196	0.2071	0.219	0.2333	0.2461	0.2665
93_2_uninduced	0.0589	0.0597	0.06	0.0607	0.0612	0.0614	0.0622	0.0625	0.063	0.0632	0.0639	0.0643	0.0648	0.0651	0.0655	0.0663	0.0665	0.0673	0.0677	0.0687	0.0696	0.0701	0.0713	0.0721	0.0735	0.0744	0.0763	0.0779	0.0798	0.0817	0.0842	0.0867	0.0892	0.0922	0.0954	0.0991	0.1019	0.1067	0.1113	0.1152	0.1208	0.1259	0.1328	0.1388	0.1464	0.1532	0.1596	0.1688	0.1825
93_2_uninduced	0.058	0.0588	0.059	0.0597	0.0605	0.0605	0.0622	0.0621	0.0622	0.0628	0.0632	0.0633	0.064	0.064	0.0652	0.0659	0.066	0.067	0.0677	0.0683	0.0689	0.0698	0.0715	0.0726	0.0739	0.0754	0.0774	0.0793	0.0817	0.0845	0.0864	0.0898	0.0929	0.096	0.1001	0.1044	0.1095	0.114	0.1182	0.1245	0.1311	0.1377	0.143	0.1525	0.1602	0.1691	0.1833	0.1893	0.2023
Mean	0.002175	0.002275	0.003125	0.0036	0.0041	0.004125	0.005325	0.005525	0.006	0.006575	0.006875	0.00745	0.007975	0.0087	0.008575	0.00955	0.01045	0.011575	0.01215	0.012775	0.01385	0.015025	0.016625	0.01765	0.01915	0.021	0.022825	0.024825	0.028	0.030475	0.032975	0.036225	0.0399	0.04415	0.048175	0.053575	0.058025	0.063775	0.07055	0.076525	0.08395	0.091525	0.099775	0.109525	0.118525	0.12855	0.1407	0.15055	0.165425
Stdv	0.00114127	0.00095	0.000970824	0.00108628	0.00106145	0.000906918	0.00082209	0.000708872	0.000804157	0.000736546	0.000771903	0.000858293	0.00069462	0.000658278	0.000602077	0.000834664	0.000925562	0.000960467	0.0013	0.00123119	0.00175973	0.00210139	0.00179699	0.00248529	0.00297601	0.00320208	0.00355375	0.00377746	0.00483804	0.00489788	0.00571977	0.00614783	0.00726499	0.00839623	0.00895261	0.0105948	0.01136	0.0129788	0.0155453	0.0166085	0.0187105	0.0205659	0.0226154	0.0253655	0.0271206	0.0294522	0.0322655	0.0345945	0.0369787
41_1_induced	0.0743	0.0776	0.0812	0.0843	0.0871	0.0892	0.0915	0.093	0.0946	0.0963	0.0979	0.0995	0.1019	0.103	0.1061	0.1073	0.1087	0.1104	0.1121	0.1135	0.1163	0.1177	0.1192	0.1219	0.1242	0.1253	0.1276	0.1292	0.1311	0.1336	0.136	0.1384	0.1411	0.1427	0.1449	0.1485	0.1523	0.1548	0.1565	0.1592	0.1617	0.1655	0.1684	0.1693	0.174	0.1772	0.1806	0.1831	0.1869
41_1_induced	0.0758	0.0785	0.0817	0.0837	0.0858	0.0879	0.0903	0.0916	0.0935	0.0949	0.0967	0.0986	0.1	0.1016	0.1037	0.1062	0.1074	0.1104	0.1117	0.1136	0.1159	0.1175	0.1178	0.1217	0.1243	0.1258	0.1289	0.1304	0.1327	0.1363	0.138	0.1418	0.143	0.1459	0.149	0.1522	0.1546	0.1575	0.1613	0.1618	0.1667	0.1683	0.1714	0.1761	0.1789	0.1811	0.1824	0.1863	0.1871
41_2_induced	0.0697	0.0723	0.0743	0.0763	0.0772	0.0789	0.0799	0.0806	0.0818	0.0834	0.0842	0.0855	0.0879	0.0884	0.0897	0.091	0.0925	0.0926	0.0953	0.0973	0.0991	0.0996	0.1011	0.1023	0.1038	0.1059	0.1073	0.1084	0.1115	0.112	0.1154	0.1163	0.118	0.1202	0.1223	0.1252	0.1265	0.1279	0.1318	0.1342	0.1338	0.1366	0.1395	0.1418	0.146	0.1475	0.1523	0.1533	0.156
41_2_induced	0.0718	0.0744	0.0759	0.0774	0.079	0.0801	0.0816	0.083	0.0841	0.0853	0.0868	0.0882	0.0896	0.0912	0.0928	0.0947	0.096	0.0982	0.0998	0.1018	0.1043	0.106	0.107	0.1103	0.1125	0.1133	0.1162	0.1186	0.1201	0.1233	0.1244	0.1277	0.1298	0.1319	0.1346	0.1372	0.1408	0.1427	0.1455	0.1471	0.1506	0.1533	0.1545	0.1598	0.1626	0.1662	0.1672	0.17	0.1742
Mean	0.0168	0.019	0.022075	0.024025	0.025875	0.027325	0.029425	0.03055	0.0323	0.033875	0.0351	0.03675	0.03845	0.04005	0.041175	0.0432	0.04485	0.0469	0.048525	0.05015	0.0524	0.0538	0.055175	0.05755	0.0595	0.061275	0.0632	0.06495	0.06745	0.0699	0.07155	0.07415	0.076175	0.078575	0.0811	0.084075	0.08675	0.088925	0.091975	0.093975	0.0965	0.099225	0.10185	0.10535	0.108775	0.1116	0.114325	0.116675	0.11985
Stdv	0.00269691	0.00286938	0.0037295	0.00415963	0.00490535	0.0052747	0.00592136	0.00616739	0.00649256	0.00656626	0.00691231	0.00713886	0.00712016	0.00732917	0.00804171	0.00817843	0.00811192	0.00895693	0.00848779	0.00828915	0.00858215	0.0089357	0.00870225	0.00952663	0.00995088	0.00969377	0.0102095	0.0103026	0.00995774	0.0110571	0.0105658	0.0115235	0.0115592	0.0116423	0.0119206	0.012187	0.0128703	0.013514	0.0131076	0.0126571	0.0145788	0.0144357	0.014622	0.0148855	0.0146106	0.0150526	0.0139724	0.0150096	0.0146657
41_1_uninduced	0.0744	0.0773	0.08	0.0823	0.0844	0.0868	0.089	0.0912	0.0936	0.0953	0.0976	0.1	0.103	0.1062	0.1091	0.113	0.1169	0.122	0.1282	0.1333	0.1402	0.1468	0.1562	0.1656	0.1765	0.1885	0.2031	0.2179	0.2337	0.2523	0.272	0.2941	0.3205	0.3426	0.369	0.4	0.4254	0.462	0.4933	0.5252	0.5672	0.6065	0.639	0.6756	0.7195	0.741	0.7918	0.8343	0.8443
41_1_uninduced	0.0716	0.0738	0.0757	0.0771	0.0785	0.0802	0.0819	0.0833	0.085	0.0862	0.088	0.09	0.0922	0.0942	0.0966	0.0997	0.1033	0.1063	0.1106	0.1155	0.1207	0.1262	0.1331	0.1404	0.1489	0.1578	0.1693	0.1805	0.1934	0.2085	0.2246	0.242	0.2619	0.2829	0.3062	0.331	0.36	0.3922	0.4244	0.459	0.4983	0.538	0.5789	0.6194	0.6593	0.6967	0.7422	0.7841	0.8218
41_2_uninduced	0.0674	0.0701	0.072	0.0744	0.0757	0.078	0.0801	0.0821	0.0839	0.0856	0.0881	0.091	0.0939	0.0962	0.1	0.1026	0.1068	0.1104	0.1148	0.1203	0.1254	0.1324	0.1404	0.1468	0.1553	0.1647	0.1751	0.1864	0.199	0.2122	0.2263	0.2398	0.2571	0.2763	0.2918	0.3129	0.3299	0.3562	0.3761	0.3972	0.4196	0.448	0.4749	0.488	0.5139	0.5384	0.5711	0.6034	0.6347
41_2_uninduced	0.0669	0.0684	0.0696	0.0705	0.0713	0.0725	0.0736	0.0751	0.0766	0.0779	0.0797	0.0813	0.0839	0.0858	0.0881	0.0907	0.0934	0.0971	0.1007	0.1042	0.1094	0.1134	0.1189	0.125	0.1312	0.1387	0.1477	0.1559	0.1668	0.1778	0.1913	0.2083	0.2205	0.2388	0.2613	0.2799	0.2998	0.326	0.354	0.3839	0.415	0.4417	0.4823	0.51	0.5523	0.5879	0.6334	0.6694	0.7063
Mean	0.013975	0.0157	0.018125	0.019675	0.021075	0.022675	0.02475	0.026425	0.028575	0.03015	0.03205	0.034375	0.03685	0.0396	0.04155	0.0449	0.0488	0.05295	0.057375	0.061925	0.067425	0.0733	0.08105	0.08795	0.096275	0.106125	0.117	0.128475	0.141825	0.1563	0.17165	0.18915	0.2082	0.22855	0.250475	0.27425	0.296975	0.3273	0.35515	0.384725	0.418325	0.45185	0.487175	0.51685	0.55465	0.5846	0.628325	0.6663	0.695575
Stdv	0.00357153	0.00396904	0.00453973	0.00495606	0.00548597	0.00591517	0.00633219	0.00659615	0.00696485	0.00711922	0.00731596	0.00764564	0.00783177	0.00838093	0.00868658	0.00918949	0.00969983	0.0103255	0.0114019	0.0120506	0.0127597	0.0138761	0.0155234	0.0168082	0.0187046	0.0205698	0.0228155	0.0255036	0.0275069	0.0305726	0.0331468	0.0355403	0.0413623	0.0429426	0.045329	0.0506617	0.0537035	0.0585606	0.0616881	0.064787	0.0723715	0.0787332	0.0792139	0.0892066	0.0948314	0.0938951	0.100521	0.105353	0.0987234
68_1_induced	0.0757	0.0778	0.0791	0.0799	0.0801	0.0807	0.0809	0.0813	0.0813	0.0814	0.0823	0.0825	0.0837	0.0838	0.0843	0.0844	0.085	0.0859	0.0877	0.0885	0.0893	0.091	0.0925	0.0932	0.0947	0.0966	0.0987	0.1005	0.1023	0.104	0.1065	0.1087	0.1105	0.1125	0.1145	0.1174	0.1194	0.1211	0.1227	0.124	0.1272	0.1284	0.131	0.133	0.1358	0.1377	0.1392	0.1423	0.1431
68_1_induced	0.0759	0.0777	0.0792	0.08	0.0804	0.0811	0.0814	0.0817	0.082	0.082	0.0827	0.083	0.0836	0.084	0.0843	0.0853	0.0856	0.0863	0.0871	0.0884	0.0888	0.0895	0.0903	0.0917	0.0921	0.0932	0.0949	0.0962	0.0974	0.1004	0.1019	0.1033	0.1052	0.1072	0.1088	0.1109	0.1123	0.1142	0.1166	0.1183	0.1204	0.1219	0.1231	0.1266	0.1284	0.1296	0.133	0.1349	0.1379
68_2_induced	0.0737	0.0761	0.078	0.0793	0.0798	0.0806	0.0811	0.0814	0.0818	0.0819	0.083	0.0836	0.0846	0.0852	0.0865	0.087	0.0885	0.0897	0.0916	0.0935	0.0948	0.0975	0.0992	0.0999	0.1014	0.1026	0.1037	0.1058	0.1079	0.11	0.1118	0.1135	0.116	0.1173	0.1193	0.1215	0.125	0.1258	0.1281	0.1302	0.133	0.136	0.1372	0.1408	0.1421	0.1452	0.1459	0.1501	0.1524
68_2_induced	0.0752	0.0768	0.0774	0.0781	0.0788	0.0793	0.0796	0.0796	0.0799	0.0802	0.0807	0.0809	0.0815	0.0819	0.0822	0.083	0.0831	0.0845	0.0854	0.0858	0.0871	0.0876	0.0885	0.0893	0.0903	0.0916	0.0924	0.0933	0.0955	0.0966	0.0975	0.0986	0.1004	0.1014	0.1025	0.1052	0.1071	0.1094	0.1118	0.1131	0.1169	0.1184	0.1199	0.1229	0.1256	0.1277	0.1298	0.1328	0.1354
Mean	0.019025	0.0204	0.022225	0.022925	0.023375	0.023725	0.02435	0.0245	0.02505	0.025275	0.025875	0.0263	0.02695	0.027725	0.027425	0.028325	0.02925	0.0306	0.03175	0.03265	0.0335	0.035	0.036525	0.037025	0.037925	0.0397	0.040625	0.04225	0.044375	0.04635	0.047525	0.049125	0.051225	0.053	0.054675	0.05705	0.05915	0.060825	0.063	0.0648	0.067675	0.069475	0.0712	0.074425	0.076375	0.07865	0.080675	0.083525	0.086
Stdv	0.000994568	0.000804154	0.000873212	0.00087321	0.000694621	0.000780492	0.000793726	0.000948683	0.000946927	0.000826136	0.00102429	0.00115758	0.00131276	0.00136473	0.0017557	0.00167606	0.00223681	0.00220605	0.00262107	0.00321921	0.00333567	0.00429806	0.00467859	0.0045434	0.00486441	0.00486895	0.00492028	0.0054409	0.005547	0.0057	0.00613807	0.00647012	0.00672923	0.00684835	0.00725552	0.0071789	0.00786236	0.00726378	0.00710727	0.00736433	0.00716584	0.00775043	0.00781238	0.00785042	0.00745135	0.00803679	0.00711541	0.00785594	0.00751842
68_1_uninduced	0.0703	0.0714	0.0722	0.0733	0.0747	0.0761	0.0771	0.0787	0.0794	0.0812	0.0832	0.0851	0.0878	0.0883	0.0921	0.094	0.0971	0.1003	0.1036	0.1082	0.1121	0.1163	0.1212	0.1278	0.1328	0.1403	0.1475	0.1551	0.1629	0.1742	0.1828	0.1908	0.2043	0.2122	0.2255	0.2367	0.2503	0.2699	0.2868	0.3067	0.3247	0.3421	0.3608	0.3863	0.4021	0.4186	0.4479	0.4663	0.4858
68_1_uninduced	0.0694	0.0707	0.0712	0.0718	0.0731	0.0743	0.0752	0.0769	0.078	0.0793	0.0801	0.0819	0.0837	0.0863	0.0875	0.0908	0.0931	0.0961	0.1001	0.1036	0.1076	0.11	0.1159	0.1213	0.1275	0.1337	0.1409	0.1486	0.1551	0.1652	0.174	0.1851	0.1966	0.2063	0.2184	0.2337	0.2485	0.2628	0.2783	0.2921	0.3124	0.3306	0.3506	0.3722	0.3929	0.4157	0.4386	0.4647	0.4841
68_2_uninduced	0.0691	0.0705	0.0719	0.0729	0.0736	0.0748	0.0769	0.0789	0.0804	0.082	0.0843	0.0867	0.0889	0.0921	0.0948	0.0974	0.1002	0.1048	0.1094	0.1133	0.1174	0.1237	0.1286	0.1351	0.1427	0.1502	0.1603	0.1695	0.1773	0.1904	0.2007	0.2145	0.2271	0.239	0.2554	0.2713	0.2898	0.308	0.3239	0.3387	0.3631	0.3831	0.4053	0.4292	0.4487	0.471	0.5021	0.533	0.5559
68_2_uninduced	0.0691	0.0704	0.0705	0.0714	0.0723	0.0733	0.0744	0.075	0.0761	0.0769	0.079	0.0799	0.0819	0.0829	0.0852	0.0871	0.0897	0.0922	0.0953	0.0983	0.1017	0.1058	0.1097	0.1145	0.1198	0.1256	0.1316	0.1384	0.1452	0.1546	0.1628	0.1723	0.1823	0.1922	0.2051	0.2169	0.2297	0.2458	0.2583	0.2754	0.2934	0.3123	0.33	0.3508	0.3719	0.3938	0.4152	0.4395	0.4614
Mean	0.013375	0.01405	0.01525	0.01595	0.017025	0.017925	0.0195	0.020875	0.022275	0.02375	0.02535	0.0272	0.029175	0.0314	0.033	0.035725	0.038725	0.04235	0.0459	0.04945	0.0532	0.05755	0.06275	0.068175	0.074	0.08115	0.088275	0.0962	0.103725	0.1147	0.123175	0.133775	0.145775	0.155825	0.1695	0.18295	0.197775	0.214825	0.230025	0.246625	0.2667	0.285325	0.305075	0.328225	0.3473	0.368375	0.39465	0.419375	0.4406
Stdv	0.00056789	0.000450926	0.000759386	0.000896286	0.00100457	0.0011644	0.00131403	0.00182094	0.00186436	0.00226936	0.00250666	0.00307029	0.00331801	0.00384534	0.00434742	0.00440407	0.00458794	0.00542494	0.00593801	0.00640547	0.00666983	0.00780192	0.00802101	0.00881982	0.009617	0.0104111	0.0120649	0.0130274	0.0135485	0.0151565	0.0160015	0.017667	0.0187192	0.0196031	0.0212849	0.0228283	0.0252636	0.0262737	0.0274524	0.0268858	0.0294323	0.030007	0.0317798	0.0331071	0.0324309	0.0327449	0.0367705	0.0400124	0.04094
103_1_induced	0.0715	0.0743	0.0765	0.0775	0.0786	0.0798	0.0812	0.0819	0.0831	0.0837	0.085	0.0849	0.0857	0.0855	0.0865	0.0867	0.0875	0.0877	0.0882	0.0889	0.0903	0.0908	0.0917	0.0925	0.0934	0.094	0.0951	0.0958	0.0974	0.098	0.0989	0.0995	0.101	0.102	0.1023	0.1058	0.1064	0.107	0.1098	0.1102	0.111	0.1122	0.1132	0.1143	0.1155	0.1169	0.1182	0.1202	0.1213
103_1_induced	0.0721	0.0742	0.075	0.0765	0.0771	0.078	0.0794	0.0805	0.0806	0.0817	0.0823	0.0827	0.0832	0.0836	0.0841	0.0847	0.0852	0.0851	0.0858	0.0859	0.0871	0.0877	0.0882	0.0895	0.0899	0.0909	0.0918	0.0923	0.0935	0.0942	0.095	0.0955	0.0963	0.0977	0.0982	0.0985	0.0999	0.1005	0.1024	0.1035	0.1046	0.1045	0.1067	0.1097	0.1106	0.1115	0.1122	0.1133	0.1152
103_2_induced	0.073	0.0755	0.0776	0.0785	0.0796	0.0807	0.082	0.0822	0.082	0.0865	0.0873	0.0875	0.0874	0.0879	0.0888	0.0909	0.0909	0.0929	0.0927	0.0936	0.0961	0.0966	0.097	0.0983	0.0979	0.1	0.1005	0.1019	0.1028	0.1037	0.1057	0.1067	0.107	0.1069	0.1093	0.1102	0.1103	0.1115	0.1131	0.1137	0.115	0.1153	0.1159	0.1167	0.1174	0.118	0.1183	0.1202	0.1216
103_2_induced	0.0719	0.0746	0.0769	0.0784	0.0798	0.0802	0.0812	0.0817	0.082	0.0823	0.0828	0.0834	0.0842	0.0844	0.0852	0.0858	0.0863	0.0866	0.0872	0.088	0.0885	0.0895	0.0902	0.0914	0.0923	0.0925	0.0935	0.0944	0.095	0.0963	0.0976	0.0984	0.0998	0.1009	0.1009	0.1025	0.1035	0.1045	0.106	0.1065	0.1078	0.1085	0.1109	0.112	0.1127	0.1141	0.1149	0.1165	0.1179
Mean	0.016025	0.01795	0.0203	0.021325	0.022375	0.022975	0.02455	0.025075	0.025725	0.02745	0.02805	0.028425	0.028725	0.02935	0.02925	0.030425	0.031175	0.032075	0.032275	0.0327	0.034	0.03475	0.035675	0.036425	0.036675	0.03805	0.038425	0.0394	0.040775	0.04165	0.0424	0.043125	0.044225	0.045275	0.046075	0.04755	0.048225	0.049075	0.051025	0.051875	0.0529	0.053425	0.055075	0.056775	0.05745	0.058725	0.0596	0.06105	0.0628
Stdv	0.000634427	0.000591607	0.00109848	0.000932293	0.0012339	0.0011758	0.0011	0.000745542	0.00102429	0.00213776	0.00228983	0.00212505	0.00183189	0.00186994	0.00202073	0.0027097	0.00246897	0.00338858	0.0029837	0.00325269	0.00395643	0.00384924	0.00376685	0.00379155	0.00335199	0.00397366	0.00376597	0.00412553	0.00407952	0.00407472	0.00456436	0.00475912	0.00445449	0.00381434	0.00473313	0.00496421	0.00440861	0.00460751	0.00463636	0.00443199	0.00444822	0.00466789	0.00389562	0.00300818	0.00300278	0.00292161	0.00292916	0.00332716	0.00303864
103_1_uninduced	0.0664	0.0695	0.0719	0.073	0.0746	0.0752	0.0768	0.0778	0.0789	0.0798	0.081	0.0828	0.0836	0.0852	0.0859	0.0879	0.0899	0.0913	0.0931	0.0954	0.0976	0.0995	0.1014	0.1043	0.1078	0.1112	0.1148	0.1183	0.1224	0.1262	0.131	0.1349	0.1406	0.1446	0.1509	0.156	0.1633	0.1689	0.1766	0.183	0.1907	0.1988	0.2076	0.2169	0.2276	0.2382	0.249	0.261	0.2718
103_1_uninduced	0.0672	0.0696	0.0706	0.0715	0.0726	0.0733	0.0745	0.0755	0.0765	0.0776	0.0786	0.0797	0.0808	0.0817	0.0831	0.084	0.0854	0.0869	0.0886	0.0902	0.0925	0.0939	0.0966	0.0991	0.1011	0.1043	0.1065	0.1099	0.1129	0.1163	0.1195	0.1226	0.1273	0.1309	0.135	0.14	0.1459	0.1509	0.1576	0.1639	0.17	0.1767	0.1843	0.1922	0.2018	0.2094	0.2202	0.2302	0.2414
103_2_uninduced	0.0629	0.0648	0.0662	0.0677	0.0686	0.0696	0.0708	0.0717	0.0733	0.0739	0.0748	0.0754	0.0776	0.0779	0.0791	0.0805	0.0817	0.0827	0.0841	0.0858	0.0873	0.0893	0.0916	0.0935	0.0947	0.098	0.0999	0.1026	0.1046	0.1088	0.1114	0.115	0.1184	0.1206	0.1237	0.1318	0.1343	0.1402	0.145	0.149	0.1569	0.1629	0.1707	0.1759	0.1856	0.1943	0.2037	0.2096	0.2208
103_2_uninduced	0.0644	0.0671	0.068	0.0698	0.0708	0.0718	0.0732	0.0739	0.0748	0.0755	0.0764	0.0779	0.0785	0.0795	0.0811	0.0818	0.0831	0.084	0.0854	0.0874	0.0889	0.0905	0.0924	0.0947	0.0971	0.0992	0.1012	0.1042	0.1072	0.1098	0.1131	0.1166	0.1194	0.1239	0.1278	0.1308	0.137	0.1394	0.146	0.1515	0.1578	0.1629	0.1693	0.1762	0.1849	0.1933	0.2006	0.211	0.2232
Mean	0.009125	0.01105	0.012975	0.0141	0.01525	0.015775	0.017425	0.018225	0.019675	0.0206	0.0214	0.02275	0.023725	0.025075	0.0254	0.02695	0.028725	0.030225	0.0316	0.0333	0.035075	0.0369	0.0394	0.0414	0.043475	0.046875	0.0488	0.05205	0.055375	0.058875	0.06185	0.065375	0.069625	0.0734	0.07775	0.08295	0.088325	0.09305	0.0995	0.10525	0.11215	0.118625	0.126375	0.1339	0.143375	0.1524	0.162075	0.17145	0.1831
Stdv	0.00194658	0.00228108	0.00256174	0.00227889	0.002558	0.00236837	0.00250649	0.00257472	0.0024033	0.00256255	0.00269568	0.00311395	0.00268002	0.00316056	0.00290287	0.00323986	0.00359015	0.00381172	0.00400749	0.00421268	0.00456755	0.00456947	0.00450333	0.00489898	0.00572793	0.00600687	0.00676511	0.00709577	0.00788601	0.00800641	0.00888013	0.00903009	0.0102542	0.0106386	0.0119812	0.0116532	0.0130911	0.0137396	0.0146919	0.0155324	0.0157443	0.0169482	0.017756	0.0192989	0.0200031	0.0209382	0.022155	0.0239541	0.0235381
74_1_induced	0.0696	0.0723	0.0757	0.0774	0.0795	0.0806	0.0824	0.0838	0.0847	0.0865	0.0881	0.0889	0.0903	0.0914	0.092	0.093	0.0941	0.0951	0.0963	0.0969	0.0982	0.0991	0.0994	0.1011	0.1021	0.1029	0.1045	0.106	0.1065	0.1078	0.1094	0.1102	0.1113	0.1124	0.1136	0.1151	0.116	0.1175	0.1188	0.12	0.1212	0.1228	0.1231	0.1253	0.1269	0.1274	0.1291	0.1302	0.1303
74_1_induced	0.07	0.0724	0.0748	0.0775	0.0797	0.0816	0.083	0.0842	0.0851	0.0864	0.0882	0.0887	0.0902	0.0914	0.0924	0.0942	0.0952	0.0971	0.0977	0.0993	0.1003	0.1011	0.1021	0.1032	0.1044	0.1049	0.1072	0.1075	0.1082	0.1104	0.111	0.1136	0.1144	0.1151	0.1171	0.1188	0.1195	0.121	0.1232	0.1238	0.1248	0.126	0.127	0.1295	0.1313	0.1332	0.1344	0.1362	0.1376
74_2_induced	0.0708	0.0749	0.0781	0.0819	0.0845	0.0847	0.0863	0.0879	0.089	0.0901	0.0905	0.0928	0.0933	0.094	0.0946	0.0962	0.0967	0.0992	0.1	0.0995	0.1025	0.1027	0.1039	0.1054	0.1066	0.107	0.1085	0.1095	0.1098	0.1117	0.113	0.1148	0.1148	0.1168	0.1186	0.1187	0.1196	0.1204	0.1224	0.1225	0.1239	0.1262	0.1252	0.1276	0.128	0.1314	0.1315	0.1328	0.1358
74_2_induced	0.0742	0.077	0.0799	0.0828	0.0849	0.0869	0.089	0.0907	0.092	0.093	0.0945	0.0961	0.0971	0.0994	0.1008	0.1014	0.1027	0.1043	0.1059	0.1072	0.1088	0.1098	0.1111	0.1122	0.114	0.1149	0.1168	0.1173	0.1192	0.1206	0.1215	0.1239	0.1249	0.126	0.1283	0.1288	0.1301	0.1311	0.1329	0.1338	0.1356	0.1369	0.1384	0.1394	0.1425	0.1426	0.1456	0.1456	0.1488
Mean	0.01505	0.01745	0.020925	0.0235	0.02575	0.02675	0.028775	0.03015	0.0315	0.0329	0.034025	0.035425	0.036325	0.03805	0.03805	0.0396	0.040875	0.042925	0.043775	0.044325	0.04595	0.046775	0.048025	0.048975	0.050075	0.051125	0.05245	0.053375	0.054525	0.056225	0.056825	0.058725	0.05955	0.060975	0.0628	0.06365	0.0645	0.0657	0.067525	0.068425	0.069675	0.071275	0.071825	0.07405	0.075575	0.07725	0.07885	0.0797	0.081925
Stdv	0.00209364	0.0022487	0.00231571	0.00285307	0.00295014	0.00288733	0.00307287	0.00327057	0.00346121	0.00317385	0.00299597	0.00353023	0.00325205	0.00377138	0.00406407	0.00370945	0.00383439	0.00395506	0.00423428	0.00447539	0.00458294	0.00465573	0.00500425	0.00481482	0.00515518	0.00525698	0.00530189	0.00502552	0.00567883	0.0055584	0.00538849	0.00585057	0.00591072	0.00590162	0.00629232	0.00589039	0.00610082	0.00593352	0.00602847	0.00605881	0.00633739	0.00615054	0.00683831	0.00620887	0.00713273	0.00644024	0.00729589	0.00673103	0.00776461
74_1_uninduced	0.0725	0.0756	0.0783	0.0804	0.0833	0.0852	0.0883	0.0907	0.0923	0.0939	0.0967	0.0994	0.1019	0.1044	0.1078	0.1105	0.115	0.1186	0.1244	0.1291	0.1349	0.142	0.1472	0.1582	0.1678	0.1767	0.1886	0.1999	0.2138	0.2277	0.2422	0.2609	0.2749	0.2961	0.3171	0.34	0.3601	0.3841	0.4061	0.4342	0.4511	0.4808	0.5077	0.5237	0.5414	0.5839	0.6031	0.6243	0.65
74_1_uninduced	0.0727	0.075	0.0769	0.0785	0.0806	0.082	0.084	0.0862	0.0883	0.0904	0.0922	0.0943	0.0971	0.0992	0.1022	0.1057	0.1088	0.1131	0.1169	0.1216	0.1274	0.1332	0.1401	0.1475	0.1558	0.1663	0.1764	0.1885	0.2022	0.2172	0.2323	0.2487	0.2688	0.2911	0.3127	0.3398	0.3656	0.3951	0.4264	0.4573	0.4932	0.5325	0.5642	0.6025	0.6519	0.6862	0.7276	0.7701	0.807
74_2_uninduced	0.0718	0.0747	0.0773	0.0801	0.0826	0.0846	0.0873	0.0897	0.0923	0.0945	0.0967	0.0994	0.1021	0.1052	0.108	0.1114	0.1155	0.1188	0.1243	0.1294	0.1352	0.1405	0.1485	0.157	0.1642	0.1741	0.1846	0.1948	0.2096	0.2204	0.2319	0.2497	0.2661	0.2799	0.3002	0.3196	0.3389	0.3584	0.3758	0.394	0.4206	0.4374	0.4598	0.4786	0.5041	0.535	0.5539	0.5953	0.6188
74_2_uninduced	0.0701	0.0729	0.0749	0.0772	0.0793	0.0812	0.0831	0.0851	0.0871	0.089	0.0912	0.0939	0.0963	0.0991	0.1026	0.1058	0.1093	0.1133	0.1177	0.1221	0.1283	0.1336	0.141	0.1472	0.1562	0.165	0.1751	0.1874	0.1977	0.2139	0.2316	0.2461	0.2644	0.2857	0.3092	0.3297	0.355	0.3782	0.4114	0.4382	0.4697	0.4979	0.5237	0.5612	0.6041	0.6224	0.6818	0.7072	0.7493
Mean	0.015675	0.01785	0.02065	0.02265	0.02505	0.02655	0.029275	0.031425	0.0338	0.03585	0.0379	0.04055	0.04295	0.045975	0.04825	0.05175	0.05585	0.05995	0.064625	0.06915	0.07495	0.080925	0.0881	0.095975	0.1043	0.114225	0.124375	0.13595	0.149425	0.1634	0.1776	0.19445	0.21175	0.2316	0.2532	0.275575	0.2981	0.32215	0.348125	0.374325	0.40195	0.43045	0.45725	0.4851	0.518775	0.550475	0.5853	0.617725	0.650075
Stdv	0.00118145	0.0011619	0.00142712	0.00148885	0.00183394	0.0019485	0.00251446	0.00269614	0.00270062	0.00267145	0.00291547	0.00306431	0.00307842	0.00327859	0.00318067	0.0030249	0.00359119	0.00317753	0.00408361	0.00427902	0.00417493	0.0045763	0.0042638	0.00593935	0.00595986	0.00575289	0.00649532	0.0058301	0.00723435	0.00589746	0.00514134	0.00654497	0.0046047	0.00697519	0.00716985	0.00972262	0.0115114	0.0153863	0.0212348	0.0266004	0.0306627	0.0395288	0.0431716	0.0528594	0.0656141	0.0638419	0.0778579	0.0795844	0.0872075
59_1_induced	0.0741	0.0772	0.0801	0.0829	0.0854	0.087	0.0897	0.0911	0.0926	0.0943	0.0968	0.0986	0.1005	0.1019	0.1041	0.1059	0.1076	0.1101	0.1121	0.1152	0.1183	0.121	0.1244	0.1278	0.1301	0.1338	0.1379	0.1417	0.1446	0.1506	0.1545	0.1608	0.1646	0.1705	0.1744	0.1806	0.1861	0.1923	0.1987	0.2058	0.2119	0.2192	0.2272	0.2333	0.2391	0.2494	0.2572	0.267	0.2764
59_1_induced	0.0791	0.0815	0.0842	0.0864	0.0885	0.0901	0.0925	0.0941	0.0956	0.0971	0.099	0.1004	0.1025	0.1044	0.1065	0.1087	0.1103	0.1122	0.1151	0.1178	0.1209	0.124	0.1265	0.1301	0.1335	0.1364	0.1413	0.1459	0.1494	0.1554	0.1589	0.1643	0.1707	0.1749	0.1809	0.187	0.1931	0.1994	0.2048	0.2108	0.2197	0.2241	0.2323	0.2394	0.249	0.2578	0.2627	0.2731	0.2817
59_2_induced	0.0734	0.0763	0.0794	0.0824	0.0844	0.086	0.0879	0.0893	0.0907	0.0921	0.0946	0.0963	0.0982	0.0996	0.1016	0.1027	0.106	0.1076	0.11	0.1122	0.1143	0.1172	0.1193	0.1224	0.126	0.1291	0.132	0.1349	0.1402	0.1427	0.1466	0.1502	0.1539	0.1574	0.1614	0.1665	0.1718	0.1779	0.1829	0.1879	0.1919	0.1977	0.2063	0.2088	0.2164	0.2234	0.228	0.239	0.2439
59_2_induced	0.0721	0.0748	0.0778	0.08	0.0824	0.0842	0.0855	0.087	0.089	0.0905	0.0923	0.0946	0.0965	0.0983	0.1006	0.1024	0.1046	0.1072	0.1094	0.1113	0.1145	0.117	0.1198	0.1231	0.1258	0.1292	0.1329	0.1366	0.1402	0.1446	0.1498	0.1541	0.1582	0.1634	0.1695	0.1731	0.1781	0.1824	0.1898	0.1948	0.2006	0.2074	0.2135	0.219	0.2266	0.2324	0.2421	0.2498	0.258
Mean	0.018575	0.02075	0.024175	0.026525	0.028775	0.030125	0.0325	0.033875	0.035775	0.0374	0.039375	0.041275	0.043025	0.04505	0.0463	0.048325	0.050825	0.053275	0.05545	0.057725	0.0605	0.0634	0.0664	0.06935	0.07215	0.075825	0.079225	0.083075	0.0872	0.091925	0.09555	0.10045	0.10505	0.10995	0.11495	0.1201	0.125475	0.1312	0.13725	0.143225	0.149325	0.1554	0.163225	0.168725	0.176175	0.18435	0.1912	0.200725	0.2088
Stdv	0.00306417	0.00287576	0.00272565	0.00263992	0.00254346	0.00247167	0.00295296	0.00299708	0.00282887	0.00286123	0.00287909	0.00254739	0.00262472	0.0026839	0.00264701	0.00297363	0.00244591	0.00233435	0.00257488	0.00296353	0.00318538	0.00335062	0.00351852	0.00371169	0.00367922	0.00359572	0.00437064	0.00500225	0.00438786	0.00579504	0.00538671	0.00637417	0.00735776	0.00772377	0.00822131	0.00891179	0.00929099	0.00969226	0.0096535	0.010386	0.0122538	0.0118864	0.0120132	0.0138399	0.014254	0.015666	0.0156476	0.0156508	0.0173499
59_1_uninduced	0.0719	0.0754	0.0775	0.0797	0.0822	0.0843	0.0874	0.09	0.0928	0.0951	0.0971	0.0997	0.1031	0.1057	0.1082	0.1131	0.1162	0.1223	0.1256	0.1333	0.1386	0.1463	0.1552	0.1619	0.1738	0.187	0.1984	0.2125	0.2282	0.2471	0.2634	0.2824	0.3043	0.3271	0.3538	0.3816	0.3998	0.4368	0.4712	0.5032	0.5304	0.5681	0.6041	0.6336	0.6785	0.7119	0.729	0.7589	0.7692
59_1_uninduced	0.0739	0.0766	0.0784	0.0804	0.082	0.0835	0.0857	0.0868	0.0885	0.0912	0.0935	0.0961	0.099	0.1005	0.1047	0.1067	0.1099	0.116	0.1201	0.1248	0.1307	0.1369	0.1455	0.1546	0.1618	0.1741	0.1867	0.1992	0.2117	0.2294	0.2474	0.2697	0.2887	0.3123	0.3348	0.3606	0.3941	0.4304	0.4509	0.4985	0.5321	0.5746	0.6117	0.6491	0.6732	0.7253	0.7665	0.7963	0.8524
59_2_uninduced	0.068	0.0707	0.0726	0.0748	0.0767	0.0789	0.0814	0.083	0.0846	0.0866	0.0891	0.0913	0.094	0.0965	0.0993	0.1022	0.1054	0.1091	0.1133	0.1198	0.1237	0.1305	0.1385	0.1448	0.1534	0.162	0.1723	0.1848	0.199	0.2124	0.2277	0.2431	0.261	0.2808	0.2992	0.3226	0.3463	0.3718	0.401	0.4253	0.4531	0.4807	0.5059	0.5356	0.5794	0.5948	0.6257	0.6673	0.7022
59_2_uninduced	0.0674	0.0697	0.0716	0.0732	0.075	0.077	0.0788	0.081	0.0829	0.0846	0.0868	0.0892	0.0919	0.0936	0.0965	0.0993	0.1026	0.1063	0.11	0.1143	0.1198	0.1258	0.1314	0.1396	0.1479	0.1572	0.1662	0.1772	0.1919	0.205	0.2193	0.2372	0.2529	0.2778	0.2973	0.3203	0.3451	0.3719	0.4014	0.4351	0.4686	0.5037	0.5332	0.5686	0.6047	0.6436	0.6824	0.7135	0.7427
Mean	0.0142	0.0164	0.018825	0.020625	0.022575	0.024225	0.026925	0.0287	0.031	0.033275	0.035325	0.037875	0.0406	0.043075	0.045275	0.048725	0.052225	0.057425	0.06105	0.06665	0.0717	0.078475	0.08655	0.093725	0.102525	0.113775	0.1241	0.136725	0.1513	0.167075	0.18255	0.2012	0.219925	0.2429	0.264675	0.289575	0.314525	0.345925	0.374325	0.408925	0.43935	0.475075	0.507125	0.540325	0.57735	0.6125	0.6446	0.6775	0.710425
Stdv	0.0031209	0.00340881	0.00342187	0.00356499	0.00367548	0.00353683	0.00393393	0.00400333	0.00440832	0.00471195	0.00458794	0.00473313	0.0050405	0.00524492	0.00526458	0.00601131	0.00593485	0.00718488	0.00697639	0.00806743	0.00827084	0.00887182	0.0101556	0.00996272	0.0112731	0.013337	0.0144907	0.0156509	0.015933	0.0187726	0.0198401	0.0215009	0.0239352	0.0241259	0.0277062	0.0299347	0.0296846	0.035747	0.0355347	0.0410304	0.0411409	0.0467274	0.0523044	0.0536351	0.0495195	0.0609942	0.0608009	0.0558881	0.0634743
YPH500	0.099	0.1033	0.1073	0.1117	0.1168	0.1219	0.1278	0.1339	0.1412	0.1482	0.1568	0.1666	0.1777	0.1899	0.2033	0.2189	0.235	0.2543	0.2749	0.2964	0.3215	0.3455	0.374	0.4019	0.4341	0.4648	0.4948	0.5271	0.5563	0.5883	0.6163	0.6429	0.6679	0.6912	0.7143	0.7356	0.7533	0.7714	0.7849	0.8011	0.814	0.8249	0.8344	0.8437	0.854	0.8603	0.8674	0.8715	0.8754
YPH500	0.1011	0.1052	0.1096	0.114	0.1185	0.1243	0.13	0.1356	0.1429	0.1498	0.159	0.1684	0.1789	0.1909	0.205	0.2201	0.2369	0.2548	0.2756	0.2982	0.3225	0.3474	0.376	0.4039	0.4352	0.4649	0.4964	0.528	0.5597	0.5891	0.6171	0.6442	0.6692	0.6931	0.714	0.7358	0.7543	0.7708	0.7877	0.8007	0.8138	0.825	0.8347	0.8438	0.8517	0.8597	0.8663	0.8711	0.874
Mean	0.04395	0.04755	0.05225	0.05645	0.06125	0.0664	0.0725	0.07825	0.08585	0.0929	0.1016	0.1113	0.1219	0.1344	0.14725	0.1629	0.17965	0.19855	0.21905	0.2409	0.2655	0.29005	0.3189	0.3464	0.37795	0.40855	0.4388	0.47085	0.5016	0.5323	0.5598	0.58665	0.61175	0.63555	0.65755	0.679	0.697	0.7143	0.7295	0.7443	0.7572	0.76825	0.77795	0.78735	0.79625	0.8036	0.81055	0.8148	0.8185
[truncated: 951 more columns]

## Sheet: Fluorescence values
Wildtype substracted fluorescence values for all synTFs tested. SynTF numbering is according to Supplementary Table S3. Identically named rows represent technical replicates. The indices _1 or _2 indicate two biologically independent replicates. Stdv: Standard Deviation.
Cycle Nr.	1	2	3	4	5	6	7	8	9	10	11	12	13	14	15	16	17	18	19	20	21	22	23	24	25	26	27	28	29	30	31	32	33	34	35	36	37	38	39	40	41	42	43	44	45	46	47	48	49
Time [h]	0	0.22075	0.4415	0.662278	0.883028	1.10378	1.32453	1.54528	1.76603	1.98681	2.20756	2.42831	2.64906	2.86981	3.09061	3.31139	3.53214	3.75289	3.97364	4.19442	4.41517	4.63594	4.85669	5.07744	5.29822	5.51897	5.73972	5.96047	6.18125	6.402	6.62275	6.8435	7.06425	7.28503	7.50578	7.72653	7.94728	8.16806	8.38881	8.60956	8.83033	9.05108	9.27183	9.49258	9.71336	9.93411	10.1549	10.3756	10.5964
108_1_induced	6760	6825	6819	6886	6855	6973	6960	6966	6979	7041	7080	7146	7183	7247	7267	7316	7463	7473	7525	7601	7647	7758	7889	7880	7929	8052	8099	8220	8289	8358	8509	8612	8632	8763	8748	8872	8946	9037	9099	9179	9333	9389	9481	9580	9651	9726	9855	9808	9936
108_1_induced	6803	6807	6866	6861	6917	6916	6996	7000	6983	7069	7115	7107	7162	7256	7308	7373	7489	7512	7547	7622	7718	7782	7843	7988	8008	8047	8167	8282	8326	8428	8506	8608	8649	8756	8836	8899	9012	9099	9118	9219	9350	9455	9525	9657	9713	9739	9816	9963	10064
108_2_induced	6816	6873	6894	6910	6965	6972	6983	6960	7039	7026	7107	7099	7189	7231	7261	7353	7347	7457	7520	7479	7650	7718	7787	7821	7950	8010	8026	8171	8256	8342	8401	8526	8591	8658	8752	8822	8918	9025	9106	9314	9390	9410	9498	9561	9662	9795	9878	9921	9973
108_2_induced	7006	7107	7109	7098	7164	7178	7165	7154	7233	7243	7323	7339	7355	7406	7434	7541	7525	7583	7644	7653	7810	7844	7866	7926	8133	8140	8108	8198	8323	8378	8484	8543	8601	8722	8799	8941	8966	9109	9152	9305	9402	9445	9584	9547	9742	9751	9870	10007	10063
Mean	4488.25	4504	4509	4521.75	4547.75	4584.25	4577.5	4572	4611	4651.75	4678.75	4696.75	4725.75	4806	4828	4872.25	4945	4964.75	5004	5022.25	5113.25	5155	5239.25	5269.25	5341.5	5365.25	5370	5439.25	5490.5	5551.5	5587.5	5649.25	5662.75	5694.25	5733.75	5789	5767	5843.5	5844.75	5933.75	6010.25	6038.75	6091.5	6108.75	6232	6262.75	6356.75	6408.75	6479
Stdv	109.155	138.824	128.45	108.035	133.647	115.286	93.8545	91.0531	119.514	100.427	112.171	112.719	89.2539	81.3265	80.4259	99.6707	76.9848	56.139	57.8677	76.2206	76.5436	52.7478	43.7369	70.7219	91.6406	55.1143	57.8216	47.289	32.9292	37.3586	50.5767	44.1692	26.9243	47.9679	41.828	49.8698	39.5769	42.6263	23.5142	65.9564	32.5922	30.6635	45.1294	49.0671	42.903	29.9597	27.5363	85.3869	64.7199
108_1_uninduced	2287	2307	2319	2305	2341	2336	2353	2337	2360	2352	2342	2350	2308	2352	2334	2359	2338	2317	2350	2369	2356	2366	2379	2382	2387	2373	2397	2394	2403	2412	2418	2431	2448	2454	2477	2512	2529	2573	2571	2620	2639	2672	2714	2753	2831	2878	2935	2966	3047
108_1_uninduced	2379	2422	2409	2429	2419	2426	2452	2425	2436	2454	2438	2419	2451	2456	2423	2426	2446	2424	2466	2445	2463	2459	2450	2466	2461	2439	2455	2486	2487	2481	2481	2514	2520	2525	2550	2573	2606	2582	2641	2638	2691	2705	2753	2776	2802	2850	2927	2984	3021
108_2_uninduced	2259	2275	2260	2263	2282	2275	2290	2298	2281	2313	2314	2289	2301	2282	2286	2307	2295	2311	2288	2312	2313	2310	2310	2300	2302	2305	2306	2305	2320	2342	2304	2330	2317	2344	2356	2378	2411	2413	2436	2451	2494	2513	2548	2566	2611	2650	2718	2741	2810
108_2_uninduced	2353	2354	2395	2382	2402	2384	2413	2398	2409	2420	2396	2414	2413	2429	2416	2407	2396	2421	2410	2404	2419	2424	2420	2418	2418	2414	2409	2431	2451	2438	2431	2421	2463	2474	2467	2470	2494	2527	2534	2550	2558	2607	2627	2660	2682	2727	2756	2793	2895
Mean	0	0	0	0	0	0	0	0	0	0	0	0	0	0	0	0	0	0	0	0	0	0	0	0	0	0	0	0	0	0	0	0	0	0	0	0	0	0	0	0	0	0	0	0	0	0	0	0	0
Stdv	55.9136	63.8566	69.5096	74.7189	62.4126	64.9173	70.8661	57.6223	68.0417	63.9238	55.3624	61.3243	75.2834	78.6654	66.2489	53.2439	66.0675	62.7023	76.7051	56.3353	66.4198	65.556	60.6101	70.0357	67.2359	58.5399	62.3932	76.057	72.2236	58.2545	74.773	75.264	85.8021	76.2687	80.0604	81.9243	80.8991	77.6633	85.4264	84.8032	87.0268	84.6064	91.6461	95.977	103.023	106.703	113.122	122.172	110.894
109_1_induced	6720	6799	6796	6825	6909	6877	6898	6986	7031	7118	7237	7450	7573	7791	8087	8283	8516	8741	8973	9342	9620	9906	10219	10510	10852	11149	11533	11750	12001	12435	12640	12930	13236	13420	13706	13948	14083	14331	14731	14958	15215	15368	15638	15816	16170	16392	16570	16786	16974
109_1_induced	6823	6865	6987	6952	7000	6990	7020	7109	7129	7245	7415	7454	7658	7758	7982	8211	8421	8657	8855	9178	9423	9635	9910	10247	10483	10736	11011	11255	11563	11912	12094	12383	12654	12904	13177	13513	13507	13892	14123	14379	14502	14852	14992	15277	15383	15602	15890	15974	16196
109_2_induced	6699	6725	6743	6716	6817	6863	6857	6944	6967	7060	7149	7271	7448	7621	7837	8042	8294	8580	8803	9133	9469	9810	10092	10477	10778	11198	11507	11877	12193	12578	13006	13361	13612	14016	14216	14478	14942	15116	15589	15671	16039	16237	16482	16752	17139	17310	17415	17888	17895
109_2_induced	6746	6752	6828	6834	6872	6849	6923	6955	7090	7121	7167	7293	7537	7611	7819	8013	8271	8446	8790	8933	9401	9597	9934	10201	10584	10987	11215	11666	11948	12381	12668	13026	13310	13573	14001	14367	14592	14783	15085	15281	15656	15930	16142	16335	16624	16804	17124	17378	17557
Mean	4389	4386.25	4425.5	4414.75	4472	4469.25	4476	4550.5	4606.75	4693	4764.5	4891	5057.5	5216.25	5441.75	5613.75	5864.5	6064.5	6300.25	6580	6885.25	7116.5	7431.75	7724.25	8010.75	8320.5	8586.5	8858.5	9118.25	9501.5	9714.5	10002	10247.5	10447.8	10725	10982	11087.5	11306.5	11608	11751.8	11994.5	12210.8	12383	12567.5	12869	13037	13251.8	13490.5	13625.5
Stdv	54.191	61.3317	105.022	96.4516	76.9264	64.5207	69.2363	75.7826	70.7549	77.9016	121.419	98.5732	86.9904	92.5864	126.908	130.63	114.561	125.302	83.3722	168.302	98.6555	145.938	144.77	157.303	170.373	208.203	249.53	269.032	264.05	288.563	377.306	405.827	400.508	458.733	450.156	439.559	625.013	533.557	616.425	546.421	659.71	613.176	648.194	639.326	744.608	721.958	671.838	822.543	744.232
109_1_uninduced	2349	2371	2390	2395	2400	2406	2400	2384	2431	2423	2413	2410	2411	2405	2398	2418	2435	2410	2432	2391	2423	2424	2405	2429	2436	2445	2430	2436	2447	2463	2462	2499	2497	2483	2499	2524	2518	2534	2600	2601	2621	2658	2685	2722	2765	2822	2860	2903	2939
109_1_uninduced	2377	2395	2408	2403	2412	2417	2442	2444	2413	2448	2444	2424	2434	2423	2435	2430	2445	2420	2431	2446	2465	2437	2458	2446	2435	2455	2468	2493	2463	2471	2496	2508	2487	2519	2526	2560	2589	2592	2596	2641	2661	2674	2703	2760	2782	2825	2881	2922	2990
109_2_uninduced	2303	2314	2346	2345	2329	2344	2342	2366	2350	2353	2356	2363	2358	2368	2360	2364	2346	2348	2360	2366	2371	2351	2379	2356	2332	2352	2367	2372	2372	2371	2390	2376	2391	2412	2445	2483	2446	2487	2489	2520	2572	2578	2626	2663	2696	2729	2768	2831	2878
109_2_uninduced	2317	2362	2367	2374	2363	2366	2364	2393	2359	2424	2353	2394	2377	2387	2384	2366	2367	2349	2380	2380	2399	2377	2389	2392	2406	2406	2401	2423	2420	2404	2424	2430	2425	2456	2430	2447	2502	2484	2505	2566	2558	2591	2644	2670	2681	2735	2754	2837	2872
Mean	0	0	0	0	0	0	0	0	0	0	0	0	0	0	0	0	0	0	0	0	0	0	0	0	0	0	0	0	0	0	0	0	0	0	0	0	0	0	0	0	0	0	0	0	0	0	0	0	0
Stdv	33.1612	33.9853	27.0108	25.9021	37.6386	34.1309	43.7721	33.4402	39.8278	40.9959	44.5758	26.2091	34.0098	23.6273	31.3728	34.4238	49.135	38.6124	36.436	35.0274	39.8121	40.186	35.1698	40.103	48.8561	46.7226	42.9146	49.7125	39.8372	47.947	45.971	62.1792	50.6096	45.111	45.0999	49.0748	58.9032	50.6384	58.6998	51.4522	47.1664	47.8008	35.6137	45.8139	49.94	52.8985	64.054	46.0462	55.7636
53_1_induced	6764	6841	6888	6928	6921	6895	6922	6909	6916	6941	6949	6905	6912	6923	6907	6923	6940	6910	6949	6928	6946	6904	6920	6925	6951	6909	6964	6927	6961	6991	6969	7080	7050	7071	7119	7160	7281	7260	7320	7399	7415	7452	7529	7587	7651	7699	7775	7795	7921
53_1_induced	6935	6954	6975	6951	7049	6978	7016	7018	7042	7029	7043	7092	6974	7009	7026	7027	7069	7004	7030	7033	7067	7010	7032	7029	7055	7059	6988	7090	7113	7160	7091	7111	7150	7206	7221	7345	7283	7349	7446	7474	7486	7580	7601	7674	7752	7806	7913	7847	7955
53_2_induced	6702	6717	6776	6830	6803	6815	6820	6808	6787	6787	6790	6806	6797	6734	6816	6786	6802	6814	6740	6824	6845	6847	6838	6805	6766	6788	6773	6827	6882	6797	6925	6900	6902	6982	6943	7042	7117	7107	7221	7242	7303	7404	7406	7565	7471	7613	7684	7807	7822
53_2_induced	6750	6763	6898	6892	6878	6878	6839	6883	6949	6913	6879	6860	6894	6893	6931	6911	6911	6897	6885	6896	6891	6896	6896	6898	6899	6905	6958	6946	6954	7031	7034	7001	7058	7066	7148	7171	7259	7218	7305	7410	7444	7505	7528	7659	7698	7720	7835	7895	7966
Mean	4429.75	4419.75	4471.25	4483.25	4485.25	4466	4450.75	4456.5	4476	4474.5	4437.75	4439.75	4397.75	4410.75	4430.5	4388.25	4419.5	4364.75	4346	4353.75	4344.25	4293.75	4314.5	4279.75	4254.25	4218.25	4190.75	4169	4169.5	4169.75	4117.25	4100	4084.5	4050.75	4057.75	4085	4041.5	4009.5	4049	4060.75	4053.5	4099.25	4085.5	4143.75	4183	4219.5	4303.75	4320	4386
Stdv	101.694	103.68	81.969	52.7534	103.093	67.1541	89.5521	86.9425	105.485	100.058	107.177	124.275	73.332	114.884	86.2979	98.6961	109.795	77.8133	122.64	86.8423	95.8484	68.6264	81.3122	92.1643	120.17	111.057	99.3491	108.396	97.1339	150.267	72.876	94.1736	102.58	92.6476	117.919	124.832	79.4145	100.474	92.8547	98.5474	78.2943	75.4426	80.9074	53.369	121.866	79.257	96.7174	45.1811	65.5286
53_1_uninduced	2271	2288	2298	2326	2343	2328	2337	2338	2321	2322	2320	2329	2331	2324	2319	2323	2318	2308	2313	2330	2324	2323	2310	2306	2294	2309	2285	2299	2287	2307	2309	2317	2276	2294	2311	2313	2329	2299	2320	2349	2337	2352	2353	2347	2345	2377	2377	2410	2392
53_1_uninduced	2301	2289	2335	2356	2320	2346	2322	2346	2349	2345	2360	2335	2317	2334	2332	2353	2341	2327	2349	2326	2332	2343	2334	2305	2304	2326	2319	2315	2328	2319	2335	2341	2327	2314	2323	2316	2328	2327	2320	2346	2354	2365	2370	2383	2381	2396	2407	2401	2420
53_2_uninduced	2270	2294	2308	2309	2353	2344	2300	2333	2346	2336	2340	2348	2323	2328	2334	2353	2337	2319	2356	2308	2351	2298	2306	2293	2304	2314	2333	2310	2332	2333	2303	2324	2297	2336	2293	2343	2333	2293	2318	2319	2334	2321	2360	2340	2349	2347	2379	2361	2403
53_2_uninduced	2332	2345	2364	2374	2376	2373	2369	2372	2363	2380	2383	2375	2373	2373	2346	2384	2367	2348	2369	2363	2383	2366	2361	2358	2347	2353	2355	2348	2356	2356	2354	2340	2369	2363	2346	2376	2382	2348	2366	2390	2385	2406	2391	2403	2400	2405	2418	2437	2439
Mean	0	0	0	0	0	0	0	0	0	0	0	0	0	0	0	0	0	0	0	0	0	0	0	0	0	0	0	0	0	0	0	0	0	0	0	0	0	0	0	0	0	0	0	0	0	0	0	0	0
Stdv	29.4222	27.4591	29.624	29.2276	23.2236	18.6615	28.9713	17.3469	17.4809	24.7167	26.9985	20.4349	25.3246	22.5444	11.0567	24.9048	20.1722	16.9017	23.9774	22.9256	26.2361	28.9425	25.3821	28.9425	23.6414	19.6723	29.3485	21.0871	28.64	21.0456	23.6696	11.9024	40.3516	29.6353	22.2317	29.2916	26.0896	25.5653	23.3524	29.2916	23.388	35.2231	16.5429	29.8594	26.336	25.6434	20.4349	31.4682	20.5345
71_1_induced	6920	6970	6990	6988	7015	7047	7027	7067	7040	7069	7097	7013	7034	7064	7075	7131	7041	7103	7073	7100	7113	7085	7179	7189	7167	7185	7211	7204	7228	7319	7311	7326	7293	7364	7369	7452	7484	7456	7530	7571	7539	7600	7607	7634	7646	7684	7734	7760	7737
71_1_induced	6912	6909	6967	7000	7056	7015	7028	7052	7008	7007	7043	7050	7041	7062	7053	7061	7078	7148	7094	7125	7148	7134	7193	7159	7203	7167	7179	7224	7197	7289	7329	7249	7355	7365	7426	7404	7448	7447	7572	7597	7591	7669	7653	7721	7672	7741	7765	7768	7811
71_2_induced	6792	6819	6879	6898	6891	6913	6926	6978	6932	6913	6946	6913	6936	6968	6979	6996	6957	6980	7044	7037	7022	7058	7082	7116	7125	7081	7137	7094	7176	7170	7223	7169	7263	7275	7311	7308	7391	7399	7403	7455	7400	7500	7512	7513	7503	7588	7611	7666	7688
71_2_induced	6952	7022	7060	7109	7078	7089	7097	7078	7158	7130	7119	7147	7118	7152	7167	7208	7187	7159	7223	7224	7211	7193	7213	7239	7278	7293	7295	7370	7338	7391	7394	7350	7410	7456	7481	7507	7508	7516	7570	7596	7641	7677	7704	7725	7686	7735	7836	7811	7868
Mean	4536	4531	4561	4581.75	4582.5	4590.5	4571	4595.75	4587	4586.75	4573.75	4554.75	4535.75	4582.5	4579	4575.5	4554.75	4556	4553.5	4555	4530.5	4497	4559.75	4541.25	4529.75	4484.5	4475.5	4444.5	4426.75	4467.25	4426.75	4350.5	4374.75	4334.5	4346.75	4323.25	4264.25	4230.5	4244.75	4234.25	4184.25	4225.5	4188.5	4170.75	4166.75	4197	4238.5	4235.25	4246
Stdv	70.1617	87.2277	74.6682	86.4537	83.5185	75.0555	70.4202	45.1101	93.9699	92.626	77.0903	96.7208	74.6028	75.1421	77.4489	91.2104	95.3778	81.9939	79.038	77.7196	78.886	59.3549	58.1972	51.726	64.871	87.0919	66.9204	113.449	72.0711	92.0557	70.5095	81.9126	65.5305	73.8963	73.2046	84.4053	50.8748	48.0312	79.5545	67.579	103.879	81.9776	81.5966	99.4631	84.1482	70.7814	93.9308	61.0867	79.4858
71_1_uninduced	2235	2235	2271	2266	2265	2270	2262	2263	2278	2287	2299	2272	2280	2289	2290	2262	2283	2277	2272	2287	2298	2283	2294	2278	2260	2299	2263	2284	2291	2325	2304	2309	2334	2336	2344	2381	2397	2417	2425	2498	2463	2501	2560	2608	2622	2674	2699	2778	2842
71_1_uninduced	2242	2237	2289	2280	2284	2297	2295	2279	2306	2294	2310	2269	2308	2303	2274	2310	2296	2303	2304	2292	2304	2315	2301	2289	2312	2293	2297	2344	2329	2329	2347	2335	2349	2362	2362	2419	2426	2421	2429	2485	2498	2540	2575	2582	2641	2690	2712	2760	2811
71_2_uninduced	2315	2326	2314	2369	2360	2372	2387	2359	2367	2371	2383	2384	2372	2376	2365	2356	2391	2378	2379	2378	2384	2364	2380	2379	2388	2375	2383	2404	2421	2391	2393	2410	2410	2436	2446	2483	2490	2486	2508	2539	2587	2588	2628	2671	2684	2772	2768	2802	2883
71_2_uninduced	2349	2354	2385	2384	2395	2412	2415	2412	2407	2395	2418	2393	2393	2394	2414	2384	2399	2398	2394	2402	2409	2399	2425	2393	2422	2413	2431	2421	2425	2447	2443	2428	2449	2461	2461	2481	2521	2542	2541	2570	2578	2605	2651	2697	2703	2754	2800	2882	2896
Mean	0	0	0	0	0	0	0	0	0	0	0	0	0	0	0	0	0	0	0	0	0	0	0	0	0	0	0	0	0	0	0	0	0	0	0	0	0	0	0	0	0	0	0	0	0	0	0	0	0
Stdv	55.8114	61.1283	50.0425	60.34	61.6495	65.6677	72.8989	69.8636	58.3581	54.3714	57.4137	68.2373	53.0558	52.2207	65.5356	53.5413	61.2284	58.1435	58.6707	58.8805	56.1271	51.4158	63.4087	59.6231	73.2371	58.7197	77.1557	62.3077	67.0796	57.8504	59.8073	57.4717	53.5942	59.3036	58.8069	49.8264	56.9708	59.4447	57.9044	38.8759	60.7097	47.1911	43.0542	53.5319	37.4388	47.7877	47.4649	53.8238	38.8759
42_1_induced	6699	6732	6802	6843	6854	6855	6881	6906	6836	6857	6826	6884	6860	6836	6858	6898	6933	6875	6823	6880	6893	6900	6927	6923	6895	6939	6925	6944	6927	6987	7009	6979	6946	7019	7046	7033	7053	7069	7115	7096	7104	7134	7125	7171	7128	7138	7143	7144	7178
42_1_induced	6822	6906	6865	6916	6968	6936	6935	7001	6955	6947	7014	6994	6967	6950	6973	7016	6996	7002	6950	6990	7025	7016	7080	7068	7048	7066	7042	7077	7119	7094	7102	7033	7067	7169	7107	7115	7167	7144	7154	7189	7178	7220	7235	7246	7230	7265	7300	7314	7340
42_2_induced	6765	6821	6841	6842	6846	6885	6871	6873	6913	6871	6894	6888	6934	6941	6963	6927	6923	6934	6952	6949	6931	6946	6988	6967	7010	7008	6978	7005	7015	7015	7025	6958	6995	7079	6998	6986	7074	7096	7092	7093	7110	7149	7153	7154	7089	7125	7150	7192	7188
42_2_induced	6954	7034	7089	7089	7132	7126	7145	7128	7156	7172	7163	7096	7199	7146	7177	7178	7136	7168	7194	7168	7199	7170	7214	7227	7214	7235	7252	7213	7208	7216	7286	7183	7229	7294	7181	7303	7304	7272	7315	7300	7267	7327	7393	7398	7340	7378	7454	7376	7420
Mean	4452	4474.25	4486.25	4505.5	4522.5	4525	4509.5	4529	4517.5	4518.75	4496.75	4489.5	4493.5	4489.25	4503.25	4481.25	4486	4453.25	4424.75	4430.25	4419	4387.5	4445.25	4411.75	4378.25	4365	4319.25	4281.25	4259.25	4253	4218	4115.25	4103.75	4109.75	4033	4014.75	3956	3921.25	3895	3849	3806.25	3821.5	3796	3764.75	3736.75	3736.5	3763.75	3740.5	3751.5
Stdv	108.361	128.575	129.137	116.283	133.517	121.684	127.797	114.359	136.536	145.637	147.902	100.815	146.34	129.307	133.393	125.94	98.1394	126.621	155.058	122.859	136.455	118.062	124.832	134.926	131.976	126.478	143.381	115.728	122.323	102.551	126.997	101.539	123.597	119.609	79.1075	139.734	114.293	90.0125	100.641	97.7497	75.9797	88.0549	120.415	111.261	112.491	119.12	147.21	107.087	118.405
42_1_uninduced	2301	2312	2344	2348	2345	2332	2339	2362	2351	2357	2350	2348	2337	2348	2362	2355	2363	2351	2372	2353	2372	2352	2356	2352	2403	2370	2383	2380	2391	2382	2411	2379	2409	2416	2407	2460	2454	2467	2497	2494	2543	2554	2605	2634	2668	2697	2740	2811	2826
42_1_uninduced	2374	2388	2381	2418	2424	2407	2406	2386	2437	2436	2434	2415	2442	2422	2427	2412	2438	2425	2433	2447	2449	2431	2444	2423	2431	2437	2438	2460	2442	2470	2442	2452	2468	2460	2465	2493	2521	2532	2530	2570	2600	2632	2651	2678	2684	2752	2787	2837	2854
42_2_uninduced	2272	2272	2273	2288	2288	2305	2271	2293	2284	2312	2307	2301	2298	2292	2314	2316	2320	2319	2296	2300	2302	2324	2307	2336	2330	2323	2355	2345	2346	2333	2362	2351	2353	2372	2389	2427	2434	2453	2494	2510	2540	2586	2622	2665	2679	2727	2771	2822	2881
42_2_uninduced	2339	2339	2366	2352	2393	2407	2402	2448	2409	2412	2387	2414	2420	2410	2390	2397	2406	2415	2407	2387	2408	2416	2429	2409	2421	2421	2444	2456	2439	2453	2443	2453	2466	2514	2498	2514	2537	2546	2589	2591	2629	2684	2695	2730	2760	2804	2863	2880	2920
Mean	0	0	0	0	0	0	0	0	0	0	0	0	0	0	0	0	0	0	0	0	0	0	0	0	0	0	0	0	0	0	0	0	0	0	0	0	0	0	0	0	0	0	0	0	0	0	0	0	0
Stdv	44.471	48.6921	47.8121	53.1256	59.3549	52.2709	63.5636	64.0644	67.7415	55.7098	54.0154	55.3925	68.0312	60.1554	47.6331	43.3359	51.3704	50.9477	59.5035	61.6299	62.3505	51.0384	64.1301	42.4657	45.6609	51.7647	43.1818	56.9817	45.4643	63.6684	38.0219	51.7969	54.6687	60.7591	50.5923	38.1445	50.1764	46.3213	44.1248	46.5859	43.795	56.5921	39.3817	40.0115	42.0347	45.3064	52.2773	30.271	40.0531
93_1_induced	6681	6710	6784	6820	6833	6828	6813	6846	6868	6851	6874	6862	6865	6858	6873	6909	6844	6891	6926	6923	6927	6949	6927	6947	6993	6955	7006	7030	7033	7091	7135	7148	7200	7257	7266	7422	7459	7517	7607	7701	7847	7856	7943	8088	8109	8248	8352	8553	8638
93_1_induced	6734	6858	6900	6909	6915	6873	6938	6930	6964	6940	6914	6913	6952	6946	6938	6937	6987	6951	7015	6987	6953	6935	7014	6985	7077	7117	7144	7110	7202	7200	7189	7182	7267	7321	7358	7441	7542	7639	7664	7726	7866	8037	8104	8202	8186	8318	8487	8566	8621
93_2_induced	6686	6703	6773	6782	6756	6756	6757	6783	6788	6864	6791	6765	6806	6785	6855	6844	6820	6834	6891	6846	6865	6859	6879	6901	6938	6977	6937	6991	7013	7068	7115	7123	7183	7289	7317	7395	7460	7531	7602	7732	7778	7888	8057	8074	8181	8321	8417	8513	8653
93_2_induced	6871	6984	6937	7018	6970	7028	7039	7063	7078	6990	7060	7078	7081	7012	7066	7075	7093	7093	7045	7093	7124	7099	7121	7145	7073	7177	7160	7185	7185	7214	7305	7330	7375	7484	7392	7500	7612	7699	7737	7813	7923	8024	8109	8141	8289	8458	8467	8602	8757
Mean	4385	4414.75	4435.5	4465.25	4441	4445.75	4438.25	4457.5	4477	4468.25	4432.25	4428.5	4429.5	4421.25	4443.5	4417.75	4425	4400.75	4414.25	4395.75	4374.25	4340	4378.25	4360	4356.75	4359.5	4331.75	4300.5	4300.25	4318.25	4298.5	4272.75	4300.75	4307.25	4283.25	4345	4324.75	4372.5	4378.5	4422.5	4495	4565.25	4622.75	4648.75	4731.25	4846.25	4932.75	5042.5	5137.25
Stdv	88.6153	134.13	82.3509	104.99	93.7746	115.075	126.597	121.041	125.096	65.5509	112.506	130.947	119.474	99.4129	95.565	97.3049	128.023	111.276	72.6286	104.503	110.828	100.444	106.359	106.049	67.1087	107.708	108.149	86.2979	99.0198	74.4284	85.2682	92.7088	87.0761	100.94	54.3162	44.5309	73.6133	87.4128	62.963	48.5592	59.8025	92.59	77.1422	58.1628	74.0557	87.8953	60.1907	36.7378	61.2447
93_1_uninduced	2326	2345	2339	2355	2384	2368	2390	2380	2342	2369	2359	2356	2354	2385	2371	2385	2375	2388	2372	2357	2352	2378	2368	2383	2401	2366	2377	2384	2374	2366	2380	2369	2364	2380	2399	2372	2397	2403	2441	2410	2408	2437	2476	2448	2475	2498	2497	2495	2545
93_1_uninduced	2311	2339	2358	2363	2346	2374	2368	2371	2377	2383	2364	2369	2393	2390	2424	2355	2404	2389	2381	2358	2372	2392	2343	2363	2369	2367	2364	2364	2350	2354	2359	2357	2374	2388	2375	2379	2397	2421	2394	2424	2433	2434	2460	2453	2455	2500	2491	2518	2542
93_2_uninduced	2324	2371	2348	2348	2373	2368	2375	2356	2377	2370	2373	2396	2363	2381	2379	2375	2403	2362	2321	2374	2407	2389	2350	2366	2375	2384	2393	2373	2345	2358	2337	2362	2364	2369	2355	2396	2383	2409	2387	2384	2414	2423	2428	2429	2431	2441	2451	2472	2532
93_2_uninduced	2279	2314	2312	2343	2334	2343	2333	2347	2327	2353	2347	2358	2336	2363	2354	2356	2340	2323	2343	2346	2350	2347	2341	2328	2361	2340	2358	2334	2368	2348	2359	2338	2342	2336	2349	2362	2335	2350	2349	2382	2355	2387	2399	2407	2410	2426	2442	2467	2456
Mean	0	0	0	0	0	0	0	0	0	0	0	0	0	0	0	0	0	0	0	0	0	0	0	0	0	0	0	0	0	0	0	0	0	0	0	0	0	0	0	0	0	0	0	0	0	0	0	0	0
Stdv	21.7102	23.4005	19.7547	8.69387	23.2002	13.7931	24.1454	14.7986	25.29	12.2848	10.8436	18.4097	23.8118	11.758	29.8775	14.7281	30.1607	30.9677	27.4636	11.5289	26.437	20.567	12.2882	23.0796	17.3109	18.1544	15.5134	21.4534	13.9374	7.54983	17.557	13.2791	13.5154	22.8674	22.5906	14.3149	29.4165	31.4046	37.7569	20.4613	33.4116	22.9692	34.2479	20.9026	28.2887	38.3178	27.7774	23.4236	42.2009
41_1_induced	6589	6639	6700	6722	6731	6701	6741	6739	6755	6684	6713	6730	6759	6736	6748	6760	6758	6760	6740	6738	6724	6757	6729	6754	6827	6768	6769	6812	6811	6745	6748	6737	6747	6764	6777	6769	6831	6829	6807	6838	6818	6877	6876	6906	6894	6846	6946	6896	6950
41_1_induced	6936	6948	7065	7006	7027	7044	7048	7076	7079	7076	7012	7070	7053	7093	7096	7114	7070	7061	7090	7076	7086	7110	7096	7107	7095	7077	7030	7090	7154	7086	7065	7033	7067	7125	7104	7076	7147	7107	7128	7172	7191	7157	7188	7174	7144	7250	7209	7222	7273
41_2_induced	6588	6616	6668	6744	6686	6765	6729	6735	6738	6770	6750	6754	6730	6757	6721	6729	6704	6734	6725	6740	6776	6741	6769	6705	6750	6772	6725	6771	6756	6756	6690	6702	6702	6745	6694	6718	6787	6734	6773	6770	6842	6847	6835	6836	6838	6838	6905	6917	6880
41_2_induced	6864	6939	6953	6966	6924	6988	7013	6942	6993	7012	7008	6960	6992	7030	6978	6973	7004	7003	6995	6967	7017	7044	7056	6978	6953	6999	6956	6970	6990	7029	6890	6953	7023	6960	6958	7044	7019	7005	7031	7024	7107	7063	7060	7143	7058	7097	7112	7144	7172
Mean	4386.25	4386.5	4433.5	4442.5	4414.5	4449	4434.25	4425	4443.75	4442.5	4393.25	4402.5	4387	4425	4396.25	4370.5	4373	4348	4332.5	4313.75	4307.75	4292.5	4305.5	4251.5	4242.75	4207	4140	4132.25	4119.75	4079	3960.75	3933.25	3929.25	3868	3833.25	3807.25	3752.5	3694.75	3660.75	3630.5	3631	3600	3559.25	3537.25	3523.5	3517.75	3545	3528.75	3538.75
Stdv	182.231	182.721	193.571	147.254	160.837	167.038	171.274	166.303	170.932	188.18	161.508	164.182	162.855	183.875	181.506	182.412	180.067	166.578	183.235	169.065	177.609	191.39	190.201	189.288	151.114	157.981	146.312	147.109	180.917	178.824	167.149	161.879	186.816	179.571	183.868	184.377	167.567	168.389	172.33	182.3	187.596	148.741	164.443	168.905	141.999	201.353	142.326	163.008	184.487
41_1_uninduced	2258	2293	2279	2283	2312	2299	2303	2321	2318	2317	2302	2309	2299	2316	2310	2310	2318	2346	2335	2321	2332	2317	2311	2302	2322	2333	2309	2355	2347	2345	2375	2356	2369	2375	2378	2416	2465	2428	2494	2505	2540	2552	2603	2636	2667	2733	2764	2820	2860
41_1_uninduced	2350	2386	2381	2371	2368	2374	2361	2406	2406	2403	2394	2386	2382	2385	2423	2391	2407	2407	2378	2397	2415	2406	2416	2421	2420	2413	2430	2427	2419	2427	2423	2438	2431	2483	2472	2486	2518	2523	2571	2560	2598	2654	2657	2677	2733	2765	2811	2858	2894
41_2_uninduced	2319	2324	2337	2359	2328	2335	2363	2348	2340	2353	2309	2336	2361	2352	2380	2368	2353	2349	2366	2371	2379	2380	2352	2394	2373	2380	2375	2380	2392	2398	2330	2384	2400	2422	2435	2455	2481	2477	2483	2515	2540	2583	2612	2647	2677	2723	2751	2819	2823
41_2_uninduced	2385	2383	2401	2412	2379	2405	2411	2410	2425	2425	2419	2424	2413	2384	2398	2399	2441	2402	2410	2423	2422	2418	2413	2421	2404	2426	2441	2444	2447	2429	2451	2423	2457	2436	2486	2483	2503	2509	2529	2550	2582	2596	2626	2651	2679	2735	2762	2786	2836
Mean	0	0	0	0	0	0	0	0	0	0	0	0	0	0	0	0	0	0	0	0	0	0	0	0	0	0	0	0	0	0	0	0	0	0	0	0	0	0	0	0	0	0	0	0	0	0	0	0	0
Stdv	53.895	45.6837	54.0709	53.8478	31.8891	46.133	44.1928	43.8739	51.3314	48.7545	59.2678	51.2925	48.1621	32.6535	48.4863	40.2078	54.8414	32.9949	31.0094	43.5278	41.223	45.0509	50.774	56.4535	43.1615	41.4648	60.5	41.1542	42.5705	39.1525	53.369	37.2592	38.1171	44.4597	48.2312	32.4859	23.429	42.1535	39.6852	26.6145	29.5973	42.6956	23.6432	17.3662	29.7993	18.1108	26.6208	29.4321	31.1916
68_1_induced	6712	6715	6814	6816	6811	6839	6828	6894	6906	6912	6917	6891	6915	6915	6895	6973	6931	6987	7029	6970	7024	7001	7078	7068	7143	7191	7185	7185	7259	7353	7363	7447	7447	7545	7680	7750	7797	7818	7951	8069	8090	8207	8356	8413	8530	8678	8811	8832	8955
68_1_induced	6785	6836	6849	6925	6987	7013	6885	6943	6930	6955	6962	6985	6985	6998	6987	6992	7030	7036	7054	7028	7061	7087	7079	7114	7138	7175	7183	7269	7288	7381	7423	7356	7467	7509	7614	7714	7697	7805	7863	7918	8076	8057	8148	8303	8393	8410	8568	8652	8706
68_2_induced	6706	6769	6789	6869	6824	6889	6871	6894	6887	6853	6927	6882	6868	6870	6917	6976	7006	6985	6951	7038	7080	7104	7119	7149	7183	7206	7331	7335	7412	7456	7562	7601	7694	7722	7810	7906	8038	8108	8259	8369	8410	8539	8716	8759	8884	8951	9215	9322	9451
68_2_induced	6949	6988	7067	7093	7102	7106	7095	7117	7109	7091	7134	7170	7184	7147	7163	7180	7158	7152	7196	7223	7296	7296	7317	7306	7347	7403	7412	7474	7514	7612	7578	7642	7667	7753	7782	7895	8029	8060	8136	8208	8396	8481	8501	8622	8687	8865	8964	9125	9346
Mean	4430	4428	4466.75	4508.75	4503.5	4536.25	4471.25	4514	4510.5	4509.75	4507.5	4506	4491.5	4503.5	4501	4506.75	4520.25	4498.5	4502.5	4498.25	4522.25	4501.5	4541.25	4524.75	4539.25	4546.75	4547.75	4537.25	4560.25	4625.5	4594	4588.5	4613.25	4601.75	4671.5	4721.75	4696.75	4723.75	4778.25	4820.5	4884.5	4935	4999.75	5046.75	5163.5	5236	5391.5	5466.75	5584.5
Stdv	113.181	118.195	127.236	120.054	139.315	120.823	119.324	105.884	102.193	101.207	101.19	133.709	139.229	121.81	121.506	100.181	94.4365	78.3028	102.224	109.676	122.723	124.453	114.109	103.303	98.2527	106.919	113.194	122.058	117.662	116.116	105.288	133.393	129.765	123.07	90.868	98.4898	170.414	158.632	178.724	192.688	184.929	227.901	239.33	204.931	211.159	239.518	271.431	298.578	345.995
68_1_uninduced	2365	2352	2360	2380	2414	2405	2410	2413	2442	2423	2426	2430	2414	2442	2442	2451	2435	2445	2434	2435	2432	2454	2461	2465	2460	2463	2474	2472	2479	2490	2496	2484	2515	2524	2512	2550	2579	2580	2587	2642	2638	2669	2675	2717	2735	2766	2809	2846	2877
68_1_uninduced	2355	2380	2423	2405	2424	2418	2431	2460	2431	2458	2461	2450	2426	2463	2468	2456	2460	2472	2467	2435	2461	2450	2493	2474	2468	2483	2455	2495	2489	2493	2521	2480	2532	2552	2558	2552	2559	2592	2618	2653	2655	2688	2707	2722	2749	2787	2824	2825	2878
68_2_uninduced	2305	2346	2373	2359	2376	2375	2388	2395	2390	2411	2410	2403	2416	2438	2405	2416	2401	2412	2431	2409	2415	2421	2440	2449	2417	2460	2451	2446	2472	2472	2464	2479	2495	2520	2507	2542	2553	2566	2604	2638	2627	2654	2664	2681	2718	2784	2822	2835	2876
68_2_uninduced	2401	2438	2472	2454	2457	2464	2476	2495	2477	2499	2490	2491	2500	2482	2461	2505	2503	2481	2496	2499	2490	2485	2493	2500	2500	2495	2511	2517	2546	2536	2558	2523	2555	2553	2598	2612	2628	2620	2653	2687	2703	2710	2747	2750	2794	2815	2857	2890	2909
Mean	0	0	0	0	0	0	0	0	0	4.75	0	0	0	0	0	0	0	0	0	0	0	0	0	0	0	0	0	0	0	0	0	0	0	0	0	0	0	0	0	0	0	0	0	0	0	0	0	0	0
Stdv	39.6106	42.0317	51.1403	40.9105	33.3504	37.009	37.5267	45.3753	35.8422	39.559	35.8457	37.063	41.0041	20.3695	28.2253	36.6151	42.9525	31.0322	30.692	38.3449	33.0101	26.1852	25.992	21.3385	34.1894	16.6608	27.4029	30.4904	33.7293	27.1339	39.7356	21.1108	25.4738	17.6895	42.8359	32.2903	34.0331	22.942	28.0297	22.2561	33.5398	24.2264	37.2682	28.3373	32.5679	20.2485	20.445	28.6473	16.0208
103_1_induced	6698	6767	6715	6826	6832	6826	6858	6902	6892	6869	6861	6859	6917	6903	6950	6921	6930	6965	7032	7071	7078	7100	7128	7115	7207	7186	7219	7276	7306	7382	7405	7439	7546	7635	7619	7823	7872	7912	7923	7993	8054	8187	8243	8337	8490	8617	8606	8675	8861
103_1_induced	7091	7088	7113	7150	7166	7134	7140	7207	7154	7152	7220	7184	7208	7240	7219	7210	7274	7299	7250	7307	7355	7384	7381	7419	7394	7486	7440	7555	7587	7603	7654	7597	7691	7819	7774	7874	7914	7934	8028	8064	8208	8308	8308	8382	8513	8497	8533	8685	8690
103_2_induced	6707	6727	6801	6815	6858	6842	6816	6856	6816	6841	6846	6875	6812	6912	6889	6878	6926	6926	6934	6999	7067	7073	7029	7127	7091	7163	7216	7293	7264	7302	7387	7470	7526	7491	7571	7634	7687	7845	7885	8008	7972	8155	8219	8254	8246	8371	8420	8631	8735
103_2_induced	6961	6982	7011	7121	7146	7148	7076	7107	7175	7109	7125	7163	7211	7218	7216	7235	7219	7172	7245	7261	7326	7366	7354	7373	7403	7451	7479	7481	7560	7560	7662	7654	7767	7805	7780	7894	8046	8049	8079	8194	8200	8349	8309	8411	8514	8637	8730	8824	8842
Mean	4506.25	4492	4497	4561	4573	4562	4524	4570	4561.75	4549.75	4535.5	4544.25	4540.5	4589.25	4579	4537.5	4576.25	4549	4560.25	4593	4613.5	4610.25	4616	4624	4610.25	4624.5	4608.5	4622.75	4621.25	4636.75	4639.5	4617	4677	4657	4636	4711.75	4686.25	4711	4704.75	4744.25	4750	4863.75	4839.25	4868.5	4980.75	5040.5	5074.25	5187.75	5252
Stdv	194.202	172.59	183.772	182.306	180.055	177.459	159.552	166.675	182.134	160.434	188.314	177.286	203.75	185.872	173.848	187.586	185.259	175.997	157.876	147.931	155.247	167.092	172.033	159.953	151.678	170.6	140.628	138.329	167.808	143.16	151.479	102.219	115.955	155.421	106.917	118.66	148.352	84.9039	90.1346	91.4235	115.289	93.3787	45.8067	68.4738	130.306	123	130.057	83.5279	82.6922
103_1_uninduced	2269	2276	2316	2316	2305	2315	2311	2326	2313	2326	2315	2325	2294	2297	2315	2327	2338	2313	2324	2326	2327	2309	2341	2339	2312	2329	2339	2341	2342	2340	2338	2314	2347	2340	2339	2352	2387	2396	2402	2428	2415	2449	2454	2484	2462	2490	2503	2525	2544
103_1_uninduced	2384	2409	2463	2472	2471	2458	2479	2452	2450	2480	2488	2481	2464	2459	2471	2455	2456	2448	2494	2464	2456	2461	2466	2491	2463	2454	2466	2508	2472	2499	2479	2485	2479	2533	2515	2559	2531	2546	2573	2592	2570	2595	2602	2586	2591	2654	2701	2688	2712
103_2_uninduced	2270	2302	2320	2332	2328	2368	2310	2374	2328	2371	2378	2356	2359	2373	2360	2374	2355	2314	2350	2348	2366	2356	2362	2343	2346	2322	2344	2358	2341	2363	2338	2332	2387	2379	2381	2413	2392	2362	2378	2362	2415	2429	2415	2430	2475	2464	2468	2510	2518
103_2_uninduced	2382	2422	2430	2443	2434	2435	2426	2427	2424	2440	2446	2434	2452	2443	2455	2447	2442	2421	2432	2426	2451	2432	2443	2411	2452	2447	2430	2434	2483	2474	2440	2427	2456	2445	2425	2473	2475	2497	2480	2507	2514	2517	2531	2549	2525	2575	2578	2596	2592
Mean	0	0	0	0	0	0	0	0	0	0	0	0	0	0	0	0	0	0	0	0	0	0	0	0	0	0	0	0	0	0	0	0	0	0	0	0	0	0	0	0	0	0	0	0	0	0	0	0	0
Stdv	65.5356	73.9927	75.4205	78.2533	80.5088	65.0487	84.7919	56.1983	68.3685	68.9075	76.1287	71.3536	80.5745	74.099	75.035	61.2012	59.8575	70.7248	77.7517	64.8794	63.8279	69.5725	60.8112	71.433	75.6103	72.2819	63.2528	76.6915	78.649	79.1665	71.9323	80.6908	61.0048	84.4645	75.3481	88.2813	69.4328	85.7997	88.0241	99.433	76.8049	75.1243	83.0763	69.1683	58.5171	86.3419	103.107	81.3321	85.9826
74_1_induced	6699	6775	6767	6847	6879	6863	6852	6895	6885	6917	6889	6912	6917	6966	6886	6888	6961	6954	6943	6977	7021	7016	6979	6992	7041	7006	7112	7082	7066	7128	7121	7173	7121	7172	7153	7187	7293	7226	7300	7269	7333	7366	7367	7414	7398	7515	7519	7571	7545
74_1_induced	6847	6967	6960	6957	6989	6978	7032	7026	7030	7039	7042	7059	7101	7098	7102	7086	7112	7047	7109	7062	7147	7138	7184	7142	7174	7211	7187	7227	7249	7220	7278	7250	7303	7318	7272	7402	7480	7398	7437	7448	7525	7526	7525	7524	7574	7615	7615	7741	7733
74_2_induced	6617	6692	6713	6776	6733	6737	6769	6791	6850	6814	6778	6802	6818	6834	6861	6875	6845	6849	6918	6879	6920	6935	6954	6986	7002	6951	6942	6971	6982	7051	7051	7034	7012	7121	7041	7107	7076	7162	7192	7213	7234	7276	7271	7342	7290	7440	7374	7423	7410
74_2_induced	6796	6829	6922	6874	6912	6953	6962	6956	6950	6934	6961	6928	6981	6997	6948	6982	6950	6995	7007	7027	7005	7058	7088	7070	7146	7123	7092	7154	7155	7140	7186	7139	7188	7196	7274	7256	7235	7353	7327	7417	7384	7470	7468	7456	7442	7495	7604	7604	7636
Mean	4381.75	4416.75	4427.5	4446.5	4450.75	4457.25	4455.25	4469	4481.25	4483	4440	4449.25	4457.75	4494.75	4459.75	4434.25	4456	4419.75	4439.25	4419.75	4430.25	4416.25	4444.25	4413	4427.25	4375.75	4353.25	4330	4305	4309.75	4271.5	4226	4200.5	4171.25	4135	4143.5	4077.5	4060.75	4040	4016.25	4010.5	4023.5	3977.25	3956.5	3966	4026.25	4030	4068.75	4051
Stdv	102.298	115.509	119.137	74.7908	107.242	108.997	116.443	99.6025	79.2017	92.1195	112.049	105.298	118.607	108.886	108.202	97.8924	109.9	83.9539	85.1875	79.5545	93.6532	84.6301	105.91	73.7089	82.3301	116.786	102.662	109.119	114.935	69.1731	96.6057	89.6326	121.921	83.5718	111.43	125.143	166.819	109.549	100.628	113.609	121.219	110.976	112.159	76.2627	117.53	73.0725	111.268	130.559	137.436
74_1_uninduced	2292	2322	2340	2337	2334	2342	2365	2347	2334	2363	2343	2355	2352	2360	2385	2363	2365	2332	2358	2368	2376	2374	2349	2375	2379	2369	2363	2350	2367	2404	2347	2377	2411	2420	2434	2462	2470	2483	2509	2544	2574	2570	2626	2636	2643	2708	2745	2809	2865
74_1_uninduced	2391	2403	2434	2414	2429	2463	2412	2437	2424	2444	2451	2446	2448	2457	2466	2468	2447	2421	2442	2458	2480	2467	2451	2433	2456	2463	2453	2491	2478	2481	2486	2458	2496	2513	2494	2530	2557	2565	2600	2597	2620	2645	2697	2712	2731	2772	2819	2856	2917
74_2_uninduced	2268	2303	2298	2303	2310	2313	2318	2309	2313	2318	2322	2328	2350	2323	2313	2349	2327	2328	2342	2335	2328	2339	2334	2353	2353	2352	2344	2360	2369	2350	2404	2379	2332	2403	2377	2396	2399	2462	2452	2483	2509	2544	2564	2576	2613	2660	2685	2727	2749
74_2_uninduced	2320	2312	2327	2344	2365	2362	2370	2371	2375	2357	2357	2364	2365	2364	2369	2391	2372	2366	2357	2372	2384	2362	2387	2365	2368	2375	2377	2409	2394	2396	2406	2394	2379	2430	2397	2431	2466	2473	2484	2511	2538	2546	2582	2601	2625	2675	2748	2755	2805
Mean	0	0	0	0	0	0	0	0	0	0	0	0	0	0	0	0	0	0	0	0	0	0	0	0	0	0	0	0	0	0	0	0	0	0	0	0	0	0	0	0	0	0	0	0	0	0	0	0	0
Stdv	53.2565	45.9928	58.8466	46.5797	51.5138	65.1818	38.4567	53.7773	48.9796	52.9056	57.011	50.8552	46.6431	57.0672	63.2159	53.1186	50.222	43.0223	45.4267	52.519	63.6658	56.2406	52.1752	35.4918	45.9202	49.7954	47.7869	64.3869	52.1344	54.3223	57.1394	38.0964	69.0917	48.9524	51.4101	56.9525	64.7817	46.9565	63.5997	48.9855	47.8914	47.3313	59.2023	59.1911	53.4416	49.7217	54.811	57.3549	72.8377
59_1_induced	6651	6711	6691	6774	6787	6793	6810	6777	6792	6792	6827	6868	6849	6916	6949	6988	7009	7103	7108	7192	7265	7307	7387	7531	7546	7694	7742	7844	7961	8061	8086	8337	8387	8549	8674	8845	8985	9021	9289	9346	9527	9626	9788	9971	10061	10262	10346	10588	10744
59_1_induced	6886	6955	7068	7067	7072	7072	7032	7071	7098	7129	7120	7075	7184	7184	7241	7294	7273	7265	7408	7449	7491	7588	7672	7769	7815	7879	7979	8116	8211	8189	8328	8482	8624	8795	8834	8982	9043	9132	9326	9545	9587	9759	9914	10057	10231	10304	10356	10636	10778
59_2_induced	6543	6662	6703	6767	6757	6711	6721	6783	6727	6807	6813	6813	6851	6849	6931	6953	6960	6950	7044	7086	7212	7238	7246	7264	7448	7557	7611	7714	7835	7922	8074	8104	8205	8402	8399	8651	8692	8850	9056	9098	9333	9397	9641	9754	9950	9987	10136	10393	10588
59_2_induced	6684	6778	6826	6839	6797	6803	6913	6870	6850	6854	6899	6892	6903	6983	6987	7025	7010	7140	7061	7138	7211	7288	7343	7502	7461	7664	7756	7803	7858	7975	8090	8201	8352	8445	8576	8681	8812	8929	9041	9298	9347	9485	9756	9851	10006	10071	10272	10449	10566
Mean	4333	4377.5	4409	4444.75	4425.75	4419.25	4420.5	4427.25	4419.25	4452.5	4437.25	4436	4450.25	4504	4537.5	4541.5	4552	4573	4600.25	4649.75	4701.75	4734.75	4805	4882	4904	5001.5	5042	5090.75	5158.25	5211.75	5257	5358	5436.5	5517.25	5570.75	5695.25	5689.5	5759	5904	6001.25	6090	6180.75	6344.25	6430.75	6602	6666	6779.5	7000.5	7139
Stdv	143.269	128.147	174.98	140.621	146.82	157.006	134.027	137.245	162.147	157.891	141.926	113.587	160.13	144.737	144.564	155.471	141.932	129.734	170.66	161.089	133.243	157.872	183.068	206.505	170.627	133.932	152.672	173.219	172.119	116.546	122.522	164.586	173.607	176.006	182.105	153.938	160.754	121.45	150.419	183.536	127.785	159.132	112.26	133.085	121.439	151.576	101.5	114.311	107.511
59_1_uninduced	2279	2325	2324	2331	2335	2351	2360	2366	2359	2363	2369	2386	2352	2358	2345	2380	2389	2339	2360	2359	2360	2385	2393	2372	2383	2400	2409	2404	2420	2432	2427	2413	2445	2454	2508	2533	2553	2588	2631	2637	2658	2743	2791	2813	2825	2893	2978	3036	3033
59_1_uninduced	2367	2412	2417	2431	2425	2433	2417	2424	2444	2438	2457	2447	2456	2454	2476	2437	2443	2442	2445	2442	2439	2451	2465	2446	2469	2474	2473	2502	2497	2514	2551	2508	2547	2551	2568	2622	2613	2660	2672	2723	2768	2786	2804	2869	2898	2955	3023	3108	3153
59_2_uninduced	2253	2294	2281	2290	2299	2312	2322	2312	2312	2348	2313	2328	2306	2310	2322	2295	2337	2309	2306	2345	2324	2341	2325	2324	2322	2350	2357	2360	2364	2360	2378	2385	2407	2387	2434	2449	2468	2525	2498	2574	2568	2613	2678	2703	2733	2791	2821	2850	2947
59_2_uninduced	2314	2351	2338	2355	2372	2382	2377	2365	2372	2384	2379	2414	2352	2390	2399	2381	2386	2379	2382	2386	2405	2403	2376	2392	2398	2417	2404	2424	2443	2443	2441	2428	2442	2461	2484	2515	2543	2572	2589	2583	2649	2688	2710	2748	2783	2852	2899	2941	2991
Mean	0	0	0	0	0	0	0	0	0	0	0	0	0	0	0	0	0	0	0	0	0	0	0	0	0	0	0	0	0	0	0	0	0	0	0	0	0	0	0	0	0	0	0	0	0	0	0	0	0
Stdv	49.3043	50.0833	56.7744	59.2586	53.8354	51.111	39.4039	45.7484	54.6283	39.3732	59.2706	50.4273	63.4849	60.3987	68.4227	58.574	43.3157	57.4942	57.5116	42.8563	50.4183	45.5192	57.8929	50.5008	60.3932	51.1363	47.6541	59.3605	55.106	63.0311	73.0131	52.7668	60.3511	67.3418	55.6507	71.318	59.4944	55.9665	74.4871	68.4124	82.1599	74.6838	61.3969	72.8486	69.8254	69.0139	89.0594	112.375	88.5889
[truncated: 951 more columns]

## Sheet: Fluorescence % OD
Fluorescence/OD values for all synTFs tested. SynTF numbering is according to Supplementary Table S3. Identically named rows represent technical replicates. The indices _1 or _2 indicate two biologically independent replicates. Stdv: Standard Deviation.
Cycle Nr.	1	2	3	4	5	6	7	8	9	10	11	12	13	14	15	16	17	18	19	20	21	22	23	24	25	26	27	28	29	30	31	32	33	34	35	36	37	38	39	40	41	42	43	44	45	46	47	48	49
Time [h]	0	0.22075	0.4415	0.662278	0.883028	1.10378	1.32453	1.54528	1.76603	1.98681	2.20756	2.42831	2.64906	2.86981	3.09061	3.31139	3.53214	3.75289	3.97364	4.19442	4.41517	4.63594	4.85669	5.07744	5.29822	5.51897	5.73972	5.96047	6.18125	6.402	6.62275	6.8435	7.06425	7.28503	7.50578	7.72653	7.94728	8.16806	8.38881	8.60956	8.83033	9.05108	9.27183	9.49258	9.71336	9.93411	10.1549	10.3756	10.5964
108_1_induced	231684	208774	181317	167378	157562	155205	144599	140748	135674	129887	128922	126216	122683	119799	119140	114653	114365	105826	107343	106663	102308	102341	102166	98046.7	97871.7	98618.8	97618.2	96480.5	94663.2	94259	95603.7	93877.9	90246.4	89152.4	87932.1	85719.6	86503.8	85359.8	82624.1	82981.6	82406.9	82345.7	81433.4	80190.5	79987.1	79846.4	79165.6	76919.3	75900.5
108_1_induced	238979	208910	181016	167068	156429	150184	142109	138359	133006	131048	126362	120599	118414	116229	115000	112257	111865	105531	104217	101110	101085	100223	98421	98773.1	95951.5	94690.3	94392.4	92807.8	91357.6	91105.7	89609.3	89106.6	87727.3	85327.9	85213.6	82921.4	82766.7	82053.1	80495.9	80361	78731.9	79541.3	78638.7	77147.3	77388.6	76114.5	73722.3	75757.9	73415.7
108_2_induced	359516	304354	256057	234010	216071	203879	188938	183415	180059	171648	165339	158322	151861	144878	144591	137986	131057	125076	124436	118659	118709	115328	112609	109883	109451	106473	103843	103702	101264	100492	98985.6	97613.2	95516.9	93170.5	92116.3	90912.7	88889.7	88564.9	86528.2	86988.4	85070.5	83550.6	81993.2	80897.6	81178	79709.2	79949.9	77919.7	77346.9
108_2_induced	305789	285333	248466	228341	212399	202234	186423	177585	172762	165517	161517	154873	149954	144912	143735	141338	134424	127957	128186	123759	122178	118986	115329	113066	114186	108426	105658	102642	101007	100054	99581.8	97231.8	94882.4	93764.4	92725.8	91637.9	87329.8	89302	86696.2	86232	84406.4	83000	84064.2	80497.4	81796.9	79253.2	80454.5	79352.1	78239.5
Mean	283992	251843	216714	199199	185615	177875	165517	160026	155375	149525	145535	140002	135728	131454	130616	126558	122928	116098	116046	112548	111070	109220	107131	104942	104365	102052	100378	98908.1	97073	96477.6	95945.1	94457.4	92093.3	90353.8	89496.9	87797.9	86372.5	86319.9	84086.1	84140.8	82653.9	82109.4	81532.4	79683.2	80087.6	78730.8	78323.1	77487.3	76225.7
Stdv	60391.4	50256.6	41163.6	36995.9	33084.7	29156.5	25632.3	23780	24495.7	22152.6	20746.2	19350.1	17631.3	15588.1	15737.3	15223.8	11459.2	12088.8	12020	10464.2	10927.4	9326.59	8118.34	7659.9	8855.66	6484.82	5270.41	5164.96	4882.47	4571.09	4572.76	3942.25	3740.47	3927.24	3562.9	4185.18	2599.48	3319.66	3044.31	3061.17	2849.22	1781.51	2236.49	1715.2	1949.81	1762.55	3112.71	1525.09	2106.68
108_1_uninduced	0	0	0	0	0	0	0	0	0	0	0	0	0	0	0	0	0	0	0	0	0	0	0	0	0	0	0	0	0	0	0	0	0	0	0	0	0	0	0	0	0	0	0	0	0	0	0	0	0
108_1_uninduced	1280.49	1277.78	0	552.995	0	20.4082	130.597	0	0	352.564	0	0	0	0	0	0	0	0	0	0	0	0	0	0	0	0	0	0	0	0	0	0	0	0	0	0	0	0	0	0	0	0	0	0	0	0	0	0	0
108_2_uninduced	0	0	0	0	0	0	0	0	0	0	0	0	0	0	0	0	0	0	0	0	0	0	0	0	0	0	0	0	0	0	0	0	0	0	0	0	0	0	0	0	0	0	0	0	0	0	0	0	0
108_2_uninduced	0	0	0	0	0	0	0	0	0	0	0	0	0	0	0	0	0	0	0	0	0	0	0	0	0	0	0	0	0	0	0	0	0	0	0	0	0	0	0	0	0	0	0	0	0	0	0	0	0
Mean	320.122	319.444	0	138.249	0	5.10204	32.6493	0	0	88.141	0	0	0	0	0	0	0	0	0	0	0	0	0	0	0	0	0	0	0	0	0	0	0	0	0	0	0	0	0	0	0	0	0	0	0	0	0	0	0
Stdv	640.244	638.889	0	276.498	0	10.2041	65.2985	0	0	176.282	0	0	0	0	0	0	0	0	0	0	0	0	0	0	0	0	0	0	0	0	0	0	0	0	0	0	0	0	0	0	0	0	0	0	0	0	0	0	0
109_1_induced	208708	181818	164774	149932	139177	126823	118971	119421	112894	108974	107196	108603	105760	107530	109540	108670	109381	107630	107324	111074	112252	113129	115684	114138	117651	116579	118799	118358	118466	119527	118356	119701	118303	117263	116459	114974	114868	113337	114800	112548	112065	111772	111586	109481	110522	111224	107588	105821	106783
109_1_induced	233770	209671	184435	166117	151910	144446	133670	131296	125509	122813	122823	118524	119203	117311	118373	118985	117729	118060	116883	119557	119615	119294	120512	122585	123922	122546	123967	121614	123310	123465	122590	123499	120929	120703	121281	119891	115493	117619	115661	115675	113362	113637	113237	111211	109285	108530	108702	106026	104938
109_2_induced	214901	189737	167829	154640	147795	146452	141298	139195	131764	127541	122291	118395	116781	115291	117013	114019	113170	112869	111771	112826	114030	113220	113927	114993	117092	115817	116098	119403	117607	117932	119322	119565	118143	119538	116799	116158	116668	113257	115634	111870	112118	111360	109035	107923	109520	108477	106807	108550	103494
109_2_induced	234652	211311	191126	179553	168992	163833	154293	153823	149758	143938	136323	130897	129244	123961	125696	120648	119502	115322	117642	114505	118194	116664	117420	117675	117689	119798	118671	120590	119948	121423	119859	120705	118744	117793	119292	118908	115020	114107	113677	113370	112821	112502	110152	108962	108168	106854	106370	106467	105625
Mean	223008	198134	177041	162561	151969	145389	137058	135934	129981	125817	122158	119105	117747	116024	117655	115581	114946	113470	113405	114491	116023	115577	116886	117347	119089	118685	119384	119991	119833	120587	120032	120867	119030	118824	118458	117483	115512	114580	114943	113366	112592	112318	111002	109394	109374	108771	107367	106716	105210
Stdv	13186	14645.3	12759	13211.1	12528.1	15131.6	14761	14431.7	15343.5	14422.9	11901.8	9132.12	9642	6766.01	6618.98	5399.79	4569.07	4433.28	4819.7	3656.61	3454.74	2974.65	2806.58	3802.71	3233.93	3098.4	3299.16	1415.1	2511.72	2390.99	1815.42	1826.44	1291.43	1585.21	2266.78	2300.78	815.25	2061.75	933.987	1656.82	618.648	998.151	1819.17	1373.65	966.393	1810.82	1022.7	1251.95	1374.16
109_1_uninduced	0	0	0	0	0	0	0	0	0	0	0	0	0	0	0	0	0	0	0	0	0	0	0	0	0	0	0	0	0	0	0	0	0	0	0	0	0	0	0	0	0	0	0	0	0	0	0	0	0
109_1_uninduced	1428.57	0	0	0	0	0	0	0	0	180.505	0	0	0	0	0	0	0	0	0	0	0	0	0	0	0	0	0	0	0	0	0	0	0	0	0	0	0	0	0	0	0	0	0	0	0	0	0	0	0
109_2_uninduced	0	0	0	0	0	0	0	0	0	0	0	0	0	0	0	0	0	0	0	0	0	0	0	0	0	0	0	0	0	0	0	0	0	0	0	0	0	0	0	0	0	0	0	0	0	0	0	0	0
109_2_uninduced	0	0	0	0	0	0	0	0	0	0	0	0	0	0	0	0	0	0	0	0	0	0	0	0	0	0	0	0	0	0	0	0	0	0	0	0	0	0	0	0	0	0	0	0	0	0	0	0	0
Mean	357.143	0	0	0	0	0	0	0	0	45.1263	0	0	0	0	0	0	0	0	0	0	0	0	0	0	0	0	0	0	0	0	0	0	0	0	0	0	0	0	0	0	0	0	0	0	0	0	0	0	0
Stdv	714.286	0	0	0	0	0	0	0	0	90.2527	0	0	0	0	0	0	0	0	0	0	0	0	0	0	0	0	0	0	0	0	0	0	0	0	0	0	0	0	0	0	0	0	0	0	0	0	0	0	0
53_1_induced	564872	528809	466146	442255	412248	375588	346783	337954	326168	308082	296126	278554	274255	262959	264521	251400	240707	227526	225333	215916	209279	200164	190841	189009	178646	168480	166693	152518	148853	140743	133820	130723	122590	114787	109088	104244	99695.1	95639.8	89711.8	86408.9	82449.2	78042.2	77330.2	72350.4	70318.8	67344	64901.4	61568.3	60986.1
53_1_induced	502967	479473	447255	423738	405395	379375	362500	354264	332935	320699	312705	309799	288871	279630	283531	264912	260457	236111	233073	226726	220394	208033	200226	190238	186080	175887	168968	162698	155415	147449	138729	131285	126340	119986	113035	108987	99501.2	97748.8	93333.3	88940	83552.6	81595.3	77088.7	73365.4	71177.5	68399.4	66391	62137.7	60204.1
53_2_induced	467097	436161	393063	394018	380478	348373	331174	337985	305599	303776	295377	286755	275673	244540	270406	252219	243807	227261	214615	209729	205411	199363	187212	178991	173835	165628	157315	148297	144982	131523	130663	122747	113732	110377	102447	99433.2	91456.9	90724.3	85991.3	82732.1	78419.5	75954.6	73079	70963.5	67298.7	64929.1	61020.4	60693.1	56847.7
53_2_induced	585600	552405	492857	461340	423857	416121	375257	366529	351680	341221	323640	306573	289309	277610	294139	267531	261905	241972	232796	224326	223854	207549	199488	193795	184956	173884	167115	157860	151314	145536	139613	131974	125459	115300	112274	106995	102924	92453.7	87251.1	88709.3	79794.9	78011.4	72139.1	69460.1	68244.8	64678.9	62764.1	61589.3	58138.9
Mean	530134	499212	449830	430338	405494	379864	353928	349183	329095	318445	306962	295420	282027	266185	278149	259015	251719	233218	226454	219174	214734	203777	194442	188008	180879	170970	165023	155343	150141	141313	135706	129182	122030	115112	109211	104915	98394.3	94141.7	89071.9	86697.6	81054.1	78400.9	74909.3	71534.9	69259.9	66337.9	63769.2	61497.1	59044.2
Stdv	54756.6	51866.8	42216.3	28669.6	18335.9	27837.7	19123.9	13882.6	19021.6	16796.8	13696.4	15173.5	8178.24	16229.5	13295.7	8395.65	11014.9	7138.97	8668.63	7818.81	8792	4650.38	6433.24	6344.77	5723.9	4740.35	5232.57	6273.25	4376.61	7109.9	4218.6	4320.7	5759.21	3929.07	4822.46	4139.58	4884.12	3150.85	3233.93	2880.07	2360.49	2343.01	2685.43	1697.72	1795.85	1825.63	2360.9	597.344	1893.9
53_1_uninduced	0	0	0	0	0	0	0	0	0	0	0	0	0	0	0	0	0	0	0	0	0	0	0	0	0	0	0	0	0	0	0	0	0	0	0	0	0	0	0	0	0	0	0	0	0	0	0	0	0
53_1_uninduced	0	0	0	0	0	0	0	0	0	0	0	0	0	0	0	0	0	0	0	0	0	0	0	0	0	0	0	0	0	0	0	0	0	0	0	0	0	0	0	0	0	0	0	0	0	0	0	0	0
53_2_uninduced	0	0	0	0	0	0	0	0	0	0	0	0	0	0	0	0	0	0	0	0	0	0	0	0	0	0	0	0	0	0	0	0	0	0	0	0	0	0	0	0	0	0	0	0	0	0	0	0	0
53_2_uninduced	0	0	0	0	0	0	0	0	0	0	0	0	0	0	0	0	0	0	0	0	0	0	0	0	0	0	0	0	0	0	0	0	0	0	0	0	0	0	0	0	0	0	0	0	0	0	0	0	0
Mean	0	0	0	0	0	0	0	0	0	0	0	0	0	0	0	0	0	0	0	0	0	0	0	0	0	0	0	0	0	0	0	0	0	0	0	0	0	0	0	0	0	0	0	0	0	0	0	0	0
Stdv	0	0	0	0	0	0	0	0	0	0	0	0	0	0	0	0	0	0	0	0	0	0	0	0	0	0	0	0	0	0	0	0	0	0	0	0	0	0	0	0	0	0	0	0	0	0	0	0	0
71_1_induced	240105	217667	194766	177171	166818	160469	147694	145252	137090	133314	127964	120345	117248	113772	112390	107401	100891	98520.5	94321.5	92144.3	89151.9	85200.4	83889.9	82658.8	79008.8	76456.6	74933.1	71610	69279	68926.4	66921.3	64845.4	62590.2	60523.7	59654.7	58333.3	56232	54889.8	53067.3	53197.7	51044	50771.1	49020	48052	47086.6	46189.4	45993.5	45439	43868.6
71_1_induced	224335	204072	186639	172293	161272	153495	142664	138675	132188	127843	123392	118191	113897	109641	108655	103125	99282.6	96370.3	91882.6	88859.7	87093.7	82513.7	82333.9	78550.3	76680.7	73278.7	71527.3	69244.5	66600.9	66035.5	64556.7	62424.2	61189.1	58812.8	58191.5	56040.3	54755.5	53186.4	52542.8	52408.1	50327	50447.6	48202.1	47787.2	46133.6	45562.7	45539	44291.7	43862.7
71_2_induced	265509	233862	202081	180685	165315	156359	143051	137690	128865	124513	119799	114062	109617	105873	103924	100506	96442.5	93837.2	92176.6	90131.1	85501.9	85009.6	82717.2	80602.5	78825.1	75716.7	74568.5	71925	71256.1	68425.2	67426.1	64627.1	63626.3	61693.3	60611.7	58602.2	56799.7	56191.1	54257.6	53555.7	51288.1	51360.8	49115.5	48098.9	47176.2	46674.3	46109.9	45755.2	44806
71_2_induced	276747	248548	215139	197975	178865	168357	154950	146057	141456	135072	128931	124229	118500	115099	112440	109196	103451	98875.8	96446.3	95051	91084.8	87932.7	84513.8	83566.2	81962.7	78430	76465.7	76144.3	72133.8	71010.9	69118.1	67691.1	65992.6	64605.8	62496.5	60778.2	59021.9	57765.8	56304.1	54814.1	53531.2	52844.8	50935.6	50266.3	49311.6	48129.3	48632.3	46991.2	46395.7
Mean	251674	226037	199656	182031	168068	159670	147090	141918	134900	130185	125021	119207	114816	111096	109352	105057	100017	96901	93706.7	91546.5	88208.1	85164.1	83363.7	81344.5	79119.3	75970.5	74373.7	72231	69817.4	68599.5	67005.6	64897	63349.6	61408.9	60238.6	58438.5	56702.3	55508.3	54042.9	53493.9	51547.6	51356.1	49318.3	48551.1	47427	46638.9	46568.6	45619.3	44733.3
Stdv	23814	19326.2	12096.1	11172.3	7569.99	6460.22	5716.93	4345.01	5524.36	4876.32	4237.52	4243.36	3973.14	4186.47	4029.74	3961.12	2936.81	2323.15	2125.4	2699.48	2431.15	2214.71	1012.9	2237.66	2170.28	2128.83	2067.93	2870.07	2454.32	2043.37	1883.59	2160.03	2025.36	2437.54	1804.51	1937.66	1770.25	1943.92	1669.43	1002.24	1383.93	1062.07	1153.53	1151.66	1342.03	1092.8	1397.64	1109.93	1193.67
71_1_uninduced	0	0	0	0	0	0	0	0	0	0	0	0	0	0	0	0	0	0	0	0	0	0	0	0	0	0	0	0	0	0	0	0	0	0	0	0	0	0	0	0	0	0	0	0	0	0	0	0	0
71_1_uninduced	0	0	0	0	0	0	0	0	0	0	0	0	0	0	0	0	0	0	0	0	0	0	0	0	0	0	0	0	0	0	0	0	0	0	0	0	0	0	0	0	0	0	0	0	0	0	0	0	0
71_2_uninduced	0	0	0	0	0	0	0	0	0	0	0	0	0	0	0	0	0	0	0	0	0	0	0	0	0	0	0	0	0	0	0	0	0	0	0	0	0	0	0	0	0	0	0	0	0	0	0	0	0
71_2_uninduced	0	0	0	0	0	0	0	0	0	0	0	0	0	0	0	0	0	0	0	0	0	0	0	0	0	0	0	0	0	0	0	0	0	0	0	0	0	0	0	0	0	0	0	0	0	0	0	0	0
Mean	0	0	0	0	0	0	0	0	0	0	0	0	0	0	0	0	0	0	0	0	0	0	0	0	0	0	0	0	0	0	0	0	0	0	0	0	0	0	0	0	0	0	0	0	0	0	0	0	0
Stdv	0	0	0	0	0	0	0	0	0	0	0	0	0	0	0	0	0	0	0	0	0	0	0	0	0	0	0	0	0	0	0	0	0	0	0	0	0	0	0	0	0	0	0	0	0	0	0	0	0
42_1_induced	248057	223351	195938	181393	169598	159910	148742	144740	136289	130592	123537	119458	112461	106789	104012	98083	94487.2	88619.6	84850.9	81695.1	78039.9	74685.9	72727.3	69505.7	66428.6	64078.5	61330.4	59507.1	55587	54907.7	53112.1	50447.8	48311.1	46486	45512.5	43185.3	41589.4	40473.7	39034.6	37604.6	36223.4	35492.4	33832.4	32977.7	32147.2	31126.3	30299.3	29258.1	28906.5
42_1_induced	226599	210607	183967	171718	161584	154469	143798	140525	132574	126873	121949	115550	110656	106200	103785	98953.8	93437.5	89388.8	84357	81765.3	78581.6	75265.4	73569.1	70150.3	67662	64630.2	62043.2	60034.9	58021.5	55585.9	53756.4	50678.2	49357.7	48460.2	46154.7	44622.6	43003.2	41176.5	39672.8	38646.4	37336.3	36410.3	35390.7	34228	33392.4	32712.3	32030.3	31414.4	30800.3
42_2_induced	263892	232737	205000	186709	168645	160993	147910	141827	136143	129096	123022	117653	116776	112111	111559	105853	100731	96326.8	93752.7	91492.7	88530.6	85315.6	83130.9	79788.2	78174.5	76031.7	72368	69859.5	66990.4	65468.8	64147.3	60134.1	58799.1	57263.1	53495.9	51817.6	50858.5	49450.8	47784.7	46062.3	44083.4	44011.7	42301.1	40445.5	39063.5	38343.9	37610.7	36944.7	35933.2
42_2_induced	280244	249194	223732	203130	188936	178049	164213	157576	151887	145508	138624	131250	129545	124122	123355	117835	112530	108859	106156	100689	97791.9	93227.5	91956.1	89001.9	86183.7	83881.7	80894.5	76721.5	74450.1	71748.4	70488.8	65944.3	64263.2	62883.5	59782.9	58777.9	56154.4	54555.3	52685.8	50246.2	48372.5	48002.4	47626.2	44908.4	43792.3	42819.4	42310.2	39711.9	39412.4
Mean	254698	228972	202159	185738	172191	163355	151166	146167	139223	133017	126783	120978	117360	112305	110678	105181	100296	95798.5	92279	88910.6	85736	82123.6	80345.8	77111.5	74612.2	72155.5	69159	66530.8	63762.3	61927.7	60376.1	56801.1	55182.8	53773.2	51236.5	49600.9	47901.4	46414.1	44794.5	43139.9	41503.9	40979.2	39787.6	38139.9	37098.9	36250.5	35562.6	34332.3	33763.1
Stdv	22882.2	16247.5	16764.3	13151.5	11721.8	10203.4	8962.87	7807.42	8615.66	8465.96	7921.79	7031.89	8519.93	8314.41	9191.35	9124.1	8768.33	9371.44	10208.9	9101.73	9373.2	8866.4	9064.98	9216.91	9342.84	9563.76	9308.43	8295.74	8649.49	8133.95	8427.62	7584.23	7674.24	7670.46	6751.17	7189.68	6848.08	6787.77	6598.55	6051.77	5747.02	6041.58	6391.62	5570.15	5382.65	5363.73	5474.31	4831.4	4795.42
42_1_uninduced	0	0	0	0	0	0	0	0	0	0	0	0	0	0	0	0	0	0	0	0	0	0	0	0	0	0	0	0	0	0	0	0	0	0	0	0	0	0	0	0	0	0	0	0	0	0	0	0	0
42_1_uninduced	1311.48	0	0	60.6061	0	0	0	0	0	0	0	0	0	0	0	0	0	0	0	0	0	0	0	0	0	0	0	0	0	0	0	0	0	0	0	0	0	0	0	0	0	0	0	0	0	0	0	0	0
42_2_uninduced	0	0	0	0	0	0	0	0	0	0	0	0	0	0	0	0	0	0	0	0	0	0	0	0	0	0	0	0	0	0	0	0	0	0	0	0	0	0	0	0	0	0	0	0	0	0	0	0	0
42_2_uninduced	0	0	0	0	0	0	0	0	0	0	0	0	0	0	0	0	0	0	0	0	0	0	0	0	0	0	0	0	0	0	0	0	0	0	0	0	0	0	0	0	0	0	0	0	0	0	0	0	0
Mean	327.869	0	0	15.1515	0	0	0	0	0	0	0	0	0	0	0	0	0	0	0	0	0	0	0	0	0	0	0	0	0	0	0	0	0	0	0	0	0	0	0	0	0	0	0	0	0	0	0	0	0
Stdv	655.738	0	0	30.303	0	0	0	0	0	0	0	0	0	0	0	0	0	0	0	0	0	0	0	0	0	0	0	0	0	0	0	0	0	0	0	0	0	0	0	0	0	0	0	0	0	0	0	0	0
93_1_induced	831346	743276	705000	629000	603493	594933	507500	483297	455722	445253	431029	409907	393559	377500	405880	381348	358099	342480	333664	327556	309571	304824	284211	281863	274019	253452	247168	234889	220052	207087	194839	192922	185349	172510	157903	157938	152339	136720	136688	129601	121311	113452	112531	104310	100628	98305.8	99263.8	92422	90567.4
93_1_induced	858039	825740	669702	615343	547256	542378	510170	481935	447178	432404	418538	403364	387435	372250	408119	367792	366885	347205	323188	311303	300690	289564	277170	266902	264281	251136	243867	226780	217525	205399	195523	185983	176701	168255	161348	153046	144468	139715	129882	124449	118307	114557	107933	103607	97644.6	96560	94132.1	90339.9	86142.1
93_2_induced	562078	551795	479121	507558	428564	437424	398935	376956	358719	345391	350691	332481	334070	326212	343740	313080	305603	294007	281559	279706	272102	264906	254286	250971	244257	230108	221421	209577	203140	190269	187058	180257	169779	165058	155164	150367	141275	135868	131550	124268	119446	113975	109374	104704	102630	99814.1	96640.5	94283	90833.3
93_2_induced	626806	595454	572659	535000	493750	469643	437191	443750	417162	398860	391667	371129	363849	348692	349351	339664	320419	297484	297351	293929	284968	273079	262442	254831	247725	237037	228351	218144	207441	195067	194604	181358	173996	168057	153972	148834	140717	137692	130497	124102	117642	114236	106815	101823	99362.1	96842.1	91848.4	93837.6	87554.4
Mean	719567	679066	606620	571725	518266	511094	463449	446485	419695	405477	397981	379220	369728	356164	376772	350471	337752	320294	308941	303123	291833	283093	269527	263641	257571	242933	235202	222348	212039	199456	193006	185130	176456	168470	157097	152546	144700	137499	132154	125605	119176	114055	109163	103611	100066	97880.5	95471.2	92720.6	88774.3
Stdv	147283	127574	101763	59579.1	74725.2	71070.5	54695.9	49844.8	43885.3	44576.9	35548	35471.2	27003.1	23572.1	34990.1	30377	29420.7	28447.3	23793.2	20791	16628.6	17749.5	13620	13914.3	14021.1	11213.2	12317	10919.5	8054.77	8108.11	3984.62	5756.65	6577.31	3064.92	3277.62	3993.57	5354.5	1655.09	3099.89	2667.56	1606.16	467.23	2477.54	1275.33	2101.61	1499.05	3197.33	1774.44	2300.08
93_1_uninduced	0	0	0	0	0	0	0	0	0	0	0	0	0	0	0	0	0	0	0	0	0	0	0	0	0	0	0	0	0	0	0	0	0	0	0	0	0	0	0	0	0	0	0	0	0	0	0	0	0
93_1_uninduced	0	0	0	0	0	0	0	0	0	0	0	0	0	0	0	0	0	0	0	0	0	0	0	0	0	0	0	0	0	0	0	0	0	0	0	0	0	0	0	0	0	0	0	0	0	0	0	0	0
93_2_uninduced	0	0	0	0	0	0	0	0	0	0	0	0	0	0	0	0	0	0	0	0	0	0	0	0	0	0	0	0	0	0	0	0	0	0	0	0	0	0	0	0	0	0	0	0	0	0	0	0	0
93_2_uninduced	0	0	0	0	0	0	0	0	0	0	0	0	0	0	0	0	0	0	0	0	0	0	0	0	0	0	0	0	0	0	0	0	0	0	0	0	0	0	0	0	0	0	0	0	0	0	0	0	0
Mean	0	0	0	0	0	0	0	0	0	0	0	0	0	0	0	0	0	0	0	0	0	0	0	0	0	0	0	0	0	0	0	0	0	0	0	0	0	0	0	0	0	0	0	0	0	0	0	0	0
Stdv	0	0	0	0	0	0	0	0	0	0	0	0	0	0	0	0	0	0	0	0	0	0	0	0	0	0	0	0	0	0	0	0	0	0	0	0	0	0	0	0	0	0	0	0	0	0	0	0	0
41_1_induced	232473	202871	171480	154301	140179	131554	122293	117562	112174	105498	101815	98244.8	93681.3	90574.5	86554.9	83560.2	81049.6	77546	74865.8	73056	69080.3	67479.6	65324.9	62989.3	61681.5	59000	57048	55634.5	53587.7	50777.2	48805.3	46797.5	44976.3	43362.4	42208.4	40027.2	38089	36785.7	35436.3	34283.6	32947.6	32086.4	30818.4	30367.6	29250.4	27781.5	27739.3	26698.3	26166.8
41_1_induced	232386	208670	182431	168095	156446	148029	135678	131852	124169	119407	112240	108349	104507	101184	98429.5	92550.4	89217.2	83079	81711.7	78837.4	75639.7	73477.9	72755.3	68596.6	65554.7	63021.6	59639.4	58500.7	56959.4	53329.2	51510.5	48409.9	47697.2	45851.1	43874.5	41691.1	40424.3	38560.1	36880.4	36611.2	34840.9	33790.3	32730.8	30881.4	30122.6	30152.4	29429	28551.6	28594.3
41_2_induced	311029	270320	235083	217437	204736	195473	182149	177884	167598	158498	153136	146007	134397	132037	129009	122253	115829	114549	106650	102042	98192.5	95381.9	92488.9	88875.5	86762.2	82157.3	79108.9	77224.4	71651.5	70701.4	65000	63619.5	61217.3	58404.1	55464.2	52897.8	51556.7	49367.1	46653.3	44452.3	45181.6	43316.6	41067.5	39326.7	37785.2	36750.8	35489.6	35134.3	33567.1
41_2_induced	287006	256497	230457	216619	198960	194979	181131	169585	162921	156473	148541	140125	135407	129290	125028	116785	113174	105723	101835	96927.3	92552.3	89183.5	87406.7	80734.2	76872.8	75473.7	71144.8	67714	65651.5	62840.1	59296.3	56920.9	55719.2	52184.6	50102.6	49062.1	45541.7	44016.3	42356.3	40922.7	39920.1	38064.2	37073.5	35449.7	33943.4	32850.6	32587.9	31964.8	30864.4
Mean	265723	234590	204863	189113	175080	167509	155313	149221	141716	134969	128933	123181	116998	113271	109755	103787	99817.3	95224.2	91265.5	87715.6	83866.2	81380.7	79493.9	75298.9	72717.8	69913.1	66735.3	64768.4	61962.5	59412	56153	53937	52402.5	49950.5	47912.4	45919.6	43902.9	42182.3	40331.6	39067.5	38222.6	36814.4	35422.6	34006.3	32775.4	31883.8	31311.5	30587.2	29798.2
Stdv	39676.2	33835.7	32587.8	32723.4	31701.9	32704.8	30889.8	29099	27689.5	26625.6	25718.4	23451.5	21144.7	20575	20579.1	18666.5	17314.2	17736	15368.9	13950.1	13747.6	13071.8	12618.1	11694.9	11366.9	10761.5	10275.3	9773.1	8218.98	9142.64	7386.73	7835.3	7438.41	6749.4	6073.65	6087.44	5976.83	5692.93	5161.99	4522.41	5494.55	5011.33	4583.85	4218.83	3912.6	3849.23	3434.61	3734.58	3161.12
41_1_uninduced	0	0	0	0	0	0	0	0	0	0	0	0	0	0	0	0	0	0	0	0	0	0	0	0	0	0	0	0	0	0	0	0	0	0	0	0	0	0	0	0	0	0	0	0	0	0	0	0	0
41_1_uninduced	0	0	0	0	0	0	0	0	0	0	0	0	0	0	0	0	0	0	0	0	0	0	0	0	0	0	0	0	0	0	0	0	0	0	0	0	0	0	0	0	0	0	0	0	0	0	0	0	0
41_2_uninduced	0	0	0	0	0	0	0	0	0	0	0	0	0	0	0	0	0	0	0	0	0	0	0	0	0	0	0	0	0	0	0	0	0	0	0	0	0	0	0	0	0	0	0	0	0	0	0	0	0
41_2_uninduced	2500	0	0	0	0	0	0	0	0	0	0	0	0	0	0	0	0	0	0	0	0	0	0	0	0	0	0	0	0	0	0	0	0	0	0	0	0	0	0	0	0	0	0	0	0	0	0	0	0
Mean	625	0	0	0	0	0	0	0	0	0	0	0	0	0	0	0	0	0	0	0	0	0	0	0	0	0	0	0	0	0	0	0	0	0	0	0	0	0	0	0	0	0	0	0	0	0	0	0	0
Stdv	1250	0	0	0	0	0	0	0	0	0	0	0	0	0	0	0	0	0	0	0	0	0	0	0	0	0	0	0	0	0	0	0	0	0	0	0	0	0	0	0	0	0	0	0	0	0	0	0	0
68_1_induced	222143	204550	192183	187192	184958	183896	178755	179274	177630	176640	170750	167871	161850	159568	160785	160054	154007	148679	142032	137181	135091	126604	122830	120804	117882	111514	106325	100605	96971.7	95126	90231.9	87335.9	83640.6	80760.3	79965.5	76696.9	73538.3	71446.3	70971.2	70452.5	67113.5	67238.5	66203	64432.1	64015.1	63813	64089.3	61958	62428.1
68_1_induced	223586	211286	192870	191017	189979	188012	177460	178373	173740	174208	169867	168246	165018	161393	164142	155697	154232	148333	145599	139422	138328	134940	130760	127259	126398	121355	116877	113684	109268	103545	100789	95538.8	93212.8	88507.9	87432.9	85230.6	81144.1	79808.4	76739.1	74513.8	74058.1	71641.1	70939.9	68739.3	68704.7	67213.1	66101.7	65510.2	63353.7
68_2_induced	247045	225258	200734	194410	187885	186757	179049	178554	173418	170930	166648	160803	155018	150377	149578	146464	139596	131855	124181	120526	117154	109088	104687	104021	101107	97386.6	98102.4	92800.4	89398.1	86399.3	85145.7	82650.2	80042.2	77290	75917.1	74251.5	71033.7	70782.6	69915.9	68593.8	66205.8	64981.1	65576.9	62577	63438.6	61497.7	63805.8	62029.9	61548.9
68_2_induced	240367	228308	219528	215484	208683	207102	200280	202121	196688	192863	190840	190041	186753	180232	184723	176383	173396	161772	158938	158384	153693	149856	145370	142424	139390	133314	131517	128292	120358	119080	115530	113165	108062	105413	103094	98979.4	96133.2	91939.2	88400	86504.4	83679.4	82577	80102.7	77360.9	75753.6	75385.7	74367.3	73512.5	73434.3
Mean	233285	217350	201329	197026	192876	191442	183886	184581	180369	178661	174526	171740	167160	162892	164807	159649	155308	147660	142687	138878	136067	130122	125912	123627	121194	115892	113205	108845	103999	101038	97924	94672.6	91239.4	87992.8	86602.3	83789.6	80462.4	78494.1	76506.5	75016.1	72764.2	71609.4	70705.6	68277.3	67978	66977.4	67091	65752.7	65191.3
Stdv	12352	11302.5	12738	12653.8	10737.3	10581.1	10951.2	11700.2	11046.3	9753.14	11017.8	12671.6	13712.6	12524.5	14665.3	12511.9	13866.8	12253.6	14323.6	15497.2	14993.7	17004.4	16952.3	15904.7	16048	15220.7	14424.9	15566.4	13637.6	13916.8	13424.1	13430.1	12516.8	12524.5	11984.4	11166.7	11297.2	9859.6	8477.14	8047.91	8077.95	7817.25	6706.64	6582.91	5695	6077.14	4957.38	5432.34	5544.58
68_1_uninduced	492.958	0	0	0	0	0	0	0	0	0	0	0	0	0	0	0	0	0	0	0	0	0	0	0	0	0	0	0	0	0	0	0	0	0	0	0	0	0	0	0	0	0	0	0	0	0	0	0	0
68_1_uninduced	0	0	666.667	0	0	0	0	588.235	0	646.552	0	0	0	0	0	0	0	0	0	0	0	0	0	0	0	0	0	0	0	0	0	0	0	0	0	0	0	0	0	0	0	0	0	0	0	0	0	0	0
68_2_uninduced	0	0	0	0	0	0	0	0	0	0	0	0	0	0	0	0	0	0	0	0	0	0	0	0	0	0	0	0	0	0	0	0	0	0	0	0	0	0	0	0	0	0	0	0	0	0	0	0	0
68_2_uninduced	3307.69	2846.72	4125.87	2466.67	1855.35	2319.28	1527.78	2540.54	1482.41	2692.31	550.661	632.912	137.255	111.524	0	0	0	0	0	0	0	0	0	0	0	0	0	0	0	0	0	0	0	0	0	0	0	0	0	0	0	0	0	0	0	0	0	0	0
Mean	950.163	711.679	1198.14	616.667	463.836	579.819	381.944	782.194	370.603	834.715	137.665	158.228	34.3137	27.881	0	0	0	0	0	0	0	0	0	0	0	0	0	0	0	0	0	0	0	0	0	0	0	0	0	0	0	0	0	0	0	0	0	0	0
Stdv	1588.77	1423.36	1976.96	1233.33	927.673	1159.64	763.889	1204.58	741.206	1275.35	275.33	316.456	68.6275	55.7621	0	0	0	0	0	0	0	0	0	0	0	0	0	0	0	0	0	0	0	0	0	0	0	0	0	0	0	0	0	0	0	0	0	0	0
103_1_induced	281818	248182	211921	208957	198401	190498	177802	175354	165223	160362	152735	152718	150870	149966	150693	146096	141635	139543	139906	138600	132692	130218	126994	124458	123801	119072	117206	115026	109707	109543	107560	106009	103857	101421	99978.1	96303.5	94324.6	93386.5	87717	87173.5	86473.3	86504.5	85026.5	83929.2	85399	84743.8	82520.2	80989	81889.4
103_1_induced	295813	267943	250000	235473	228913	221056	203978	198292	192889	183945	182404	177660	175802	172500	173879	166779	164810	163488	158615	160695	155621	152188	148723	144985	142485	138410	134571	134171	128814	126402	125105	121088	119886	116509	113558	114342	109524	107780	104254	101141	101242	102971	97355.3	92016.9	93574.1	90871.1	90071.6	91003.5	87457.6
103_2_induced	257337	230213	205047	199005	190970	184021	170605	171518	169322	144671	140919	140543	139210	138966	137915	126953	127601	118821	119973	119153	112980	110759	108117	107476	107464	102197	102654	99878.3	96034.5	94651.2	92202.9	91305.2	91045.8	88677.9	85787.5	84850.5	83990.7	84479	81900.5	82092.8	79133.8	81382.3	80750.4	79212.3	78717.1	79237	79387.1	80298.3	79587.2
103_2_induced	291329	256033	222126	213818	201645	200957	186593	184881	183236	178092	175377	172316	169586	166866	167014	161353	156933	151324	151290	148560	147906	143369	139208	135774	133132	131326	129401	124735	123109	118672	117310	114000	111895	107777	106772	104793	103908	101153	97662.6	97665.3	94745.6	95810.8	89843.5	88732	90089.1	89202.8	89283.3	88466.7	86094
Mean	281574	250593	222273	214313	204982	199133	184745	182511	177668	166768	162859	160809	158867	157074	157375	150295	147745	143294	142446	141752	137300	134133	130761	128173	126720	122751	120958	118452	114416	112317	110544	108101	106671	103596	101524	100072	97936.9	96699.7	92883.6	92018.1	90398.7	91667.1	88243.9	85972.6	86944.8	86013.7	85315.5	85189.4	83757.1
Stdv	17179.2	15830.2	19771.3	15394.9	16567.8	16195.7	14392.8	11926.5	12744.1	17819.4	19343.8	17248.7	16852.9	15408.7	16213.3	17855.6	16520.1	19019.8	16844	17567.2	18804.7	18009.1	17520.5	16151.1	14932.9	15861.5	14209.1	14643.5	14639.2	13644.9	14178.6	12779.4	12301.7	11711.7	11865.6	12540.8	11217.1	10048.8	9990.92	8889.97	9639.91	9615.48	7119.92	5598.37	6426.99	5205.8	5206.5	5357.58	3652.93
103_1_uninduced	0	0	0	0	0	0	0	0	0	0	0	0	0	0	0	0	0	0	0	0	0	0	0	0	0	0	0	0	0	0	0	0	0	0	0	0	0	0	0	0	0	0	0	0	0	0	0	0	0
103_1_uninduced	2342.34	775.194	3472.22	3642.38	2685.19	1957.83	1685.08	210.526	123.153	1720.93	470.852	212.766	0	0	0	0	0	0	0	0	0	0	0	0	0	0	0	0	0	0	0	0	0	0	0	0	0	0	0	0	0	0	0	0	0	0	0	0	0
103_2_uninduced	0	0	0	0	0	0	0	0	0	0	0	0	0	0	0	0	0	0	0	0	0	0	0	0	0	0	0	0	0	0	0	0	0	0	0	0	0	0	0	0	0	0	0	0	0	0	0	0	0
103_2_uninduced	2891.57	2211.54	1440.68	1940.3	451.389	629.139	0	0	0	0	0	0	0	0	0	0	0	0	0	0	0	0	0	0	0	0	0	0	0	0	0	0	0	0	0	0	0	0	0	0	0	0	0	0	0	0	0	0	0
Mean	1308.48	746.683	1228.22	1395.67	784.144	646.743	421.271	52.6316	30.7882	430.233	117.713	53.1915	0	0	0	0	0	0	0	0	0	0	0	0	0	0	0	0	0	0	0	0	0	0	0	0	0	0	0	0	0	0	0	0	0	0	0	0	0
Stdv	1527.45	1042.7	1642.94	1755.01	1285.1	923.005	842.541	105.263	61.5764	860.465	235.426	106.383	0	0	0	0	0	0	0	0	0	0	0	0	0	0	0	0	0	0	0	0	0	0	0	0	0	0	0	0	0	0	0	0	0	0	0	0	0
74_1_induced	321556	280513	223282	210952	192706	185669	169365	162894	155702	147171	138726	135657	130398	126751	125256	119904	117725	112852	109426	108901	106187	102939	100970	97701.8	96420.7	92467.8	91865.8	87292.1	84990	83716	80638.1	79737.3	76431.2	74220.4	71982.5	70077.1	69248.3	65930.8	64935.5	62279.2	61620.2	60211.8	59195.5	57133.5	56017.1	56690.1	55233.5	55020.4	54183.5
74_1_induced	322950	290955	244462	215166	195773	182831	172312	165271	158564	151683	143088	141015	136228	130480	129930	121343	118278	109623	109735	104790	103973	101063	99500	96520.3	94559.7	92880.7	88432.5	87568.9	85733.6	81388.9	81155.3	76313.9	75477.4	73290.6	69785.1	69363.9	68365.2	65015.6	62695.8	61421.1	61182.1	59740.3	58160.5	55355.7	55073.6	53710.9	52714.5	53011.3	51633.9
74_2_induced	289728	235879	196347	170941	153221	153982	144498	138312	134223	128559	125746	118197	117114	114605	115955	109886	107277	99710.6	99611.9	100058	94065.2	93185.7	90941.4	88987.7	86943.9	83905.3	81470	79403.4	78164.8	76419.5	74215.7	71001.7	69939.7	67948.5	64371	64717.7	61823.3	61918.2	59725.6	59066.8	57671.1	55971.2	55984	54276.7	53641.5	52666.7	51542.5	51205.8	48743.7
74_2_induced	245193	218227	190253	168826	157351	149917	138451	131813	125768	121707	117369	111579	110184	104101	101560	99520.1	95668.1	92205	89577.5	87805.1	84359.5	83099.2	81472.7	79632	78228.6	75529	72700	72203	69219.7	67211.8	66540.2	62925.4	62151.3	60021.6	58912.1	57718.4	55136.4	55572	53258.9	53063.5	51020.3	50922.7	49358.2	47933.7	46356.2	46461.7	45979.8	45881	44341.3
Mean	294857	256393	213586	191471	174762	168100	156157	149572	143564	137280	131232	126612	123481	118985	118175	112663	109737	103598	102088	100389	97146.1	95071.7	93221	90710.5	89038.2	86195.7	83617.1	81616.8	79527	77184.1	75637.3	72494.6	70999.9	68870.3	66262.7	65469.3	63643.3	62109.2	60153.9	58957.6	57873.4	56711.5	55674.5	53674.9	52772.1	52382.4	51367.6	51279.6	49725.6
Stdv	36491	34899	25092.9	25001.7	22587.6	18758.3	17174.4	16991.1	16086	14420.5	11818.1	13977.2	11939.8	12016.1	12507.2	10136.1	10657.3	9431.19	9573.8	9134.04	10022.1	9031.13	8994.28	8333.36	8291	8227.03	8466.07	7329.29	7669.45	7311.54	6836.99	7322.18	6556.68	6514.39	5851.85	5687.42	6567.4	4684.13	5067.86	4157.51	4898.7	4300.53	4418.49	4004.59	4387.33	4299.49	3908.02	3921.82	4221.77
74_1_uninduced	0	0	0	0	0	0	0	0	0	0	0	0	0	0	0	0	0	0	0	0	0	0	0	0	0	0	0	0	0	0	0	0	0	0	0	0	0	0	0	0	0	0	0	0	0	0	0	0	0
74_1_uninduced	1987.95	218.579	1014.49	0	61.9835	1482.21	0	0	0	29.1545	0	0	0	0	0	0	0	0	0	0	0	0	0	0	0	0	0	0	0	0	0	0	0	0	0	0	0	0	0	0	0	0	0	0	0	0	0	0	0
74_2_uninduced	0	0	0	0	0	0	0	0	0	0	0	0	0	0	0	0	0	0	0	0	0	0	0	0	0	0	0	0	0	0	0	0	0	0	0	0	0	0	0	0	0	0	0	0	0	0	0	0	0
74_2_uninduced	0	0	0	0	0	0	0	0	0	0	0	0	0	0	0	0	0	0	0	0	0	0	0	0	0	0	0	0	0	0	0	0	0	0	0	0	0	0	0	0	0	0	0	0	0	0	0	0	0
Mean	496.988	54.6448	253.623	0	15.4959	370.553	0	0	0	7.28863	0	0	0	0	0	0	0	0	0	0	0	0	0	0	0	0	0	0	0	0	0	0	0	0	0	0	0	0	0	0	0	0	0	0	0	0	0	0	0
Stdv	993.976	109.29	507.246	0	30.9917	741.107	0	0	0	14.5773	0	0	0	0	0	0	0	0	0	0	0	0	0	0	0	0	0	0	0	0	0	0	0	0	0	0	0	0	0	0	0	0	0	0	0	0	0	0	0
59_1_induced	238500	210341	178996	164415	150328	144142	130976	125116	119354	113848	107395	103585	98696.1	96666.7	94480.9	90557.8	87680.3	84316.1	81449	78665	75598.7	72546.4	69985.4	68674.6	66519.1	64477.4	61800.3	59594.1	58424	55583.9	53263.3	52107.8	50385	48450.4	47741.9	46412.4	44791.2	42782.3	42389	40385.4	39745.5	38400	37265.5	36707.2	36169.9	35088.1	34086.6	33596.2	32761.1
59_1_induced	196870	183710	166250	155000	144688	139117	126967	122952	118033	114293	108724	104050	101681	97210.7	95796.4	91564.3	88185.2	84048	82393.9	79519.5	76055.9	73483.7	71946	69762.2	67076.8	64694.1	62118.3	59837.4	58096.8	54181.8	53338.2	51759.8	49767.3	48727.8	46532.6	45184.2	42916.4	41430.6	40891.9	40366.4	38211.7	38070.5	36901	35953.6	35192.3	33833.2	33226.7	32871.7	32141.9
59_2_induced	241908	217500	184914	167308	154625	146263	135635	132165	124043	121222	113198	108155	104175	100229	99362.4	96084.6	89517.1	85436	83438.7	80994.6	79913.5	75945.7	73401.9	70250.4	69040.4	66758.2	64906.9	63113.8	59988.1	59061.4	57820.5	55530.5	54062.8	53288.7	51040.1	50605.6	47813	46457.5	45852.5	44002.3	44190.1	42631.2	41486.3	41184.4	40613.3	38904.2	38660.5	37682.2	37602.6
59_2_induced	270375	241934	204306	187373	168058	159182	153419	144984	134223	128227	122819	115000	109888	106478	102918	98286	93147	89814.5	84699.3	83269.6	79620.7	77021.5	74348.5	73085.6	69428.4	68134.4	66044.7	62884.9	60262.5	58390	56001.1	54300.4	53219.9	50697.6	48946	47994	46319	45422	43360.9	43252.5	41615.7	40471.1	40315.5	39197.4	38505.9	37392	36458.6	35866.5	34866.2
Mean	236913	213371	183616	168524	154425	147176	136749	131304	123913	119397	113034	107697	103610	100146	98139.3	94123.2	89632.4	85903.7	82995.2	80612.2	77797.2	74749.3	72420.4	70443.2	68016.2	66016.1	63717.5	61357.6	59192.9	56804.3	55105.8	53424.6	51858.8	50291.1	48565.1	47549.1	45459.9	44023.1	43123.6	42001.7	40940.7	39893.2	38992.1	38260.6	37620.3	36304.4	35608.1	35004.1	34342.9
Stdv	30280.1	23957.2	15839.5	13620.4	9957.89	8546.54	11664.2	9931.81	7340.74	6785.76	6979.94	5283.78	4746.78	4502.47	3794.79	3671.34	2467.85	2675.61	1396.75	2016.06	2285.41	2085.53	1900.47	1880.69	1433.76	1746.74	2086.75	1900.66	1090.72	2307.66	2212.86	1798.86	2102.12	2234.79	1921.74	2339.89	2097	2319.76	2083.53	1902.07	2574.9	2112.08	2260.26	2391.77	2431.8	2275.11	2451.25	2194.35	2466.14
59_1_uninduced	0	0	0	0	0	0	0	0	0	0	0	0	0	0	0	0	0	0	0	0	0	0	0	0	0	0	0	0	0	0	0	0	0	0	0	0	0	0	0	0	0	0	0	0	0	0	0	0	0
59_1_uninduced	505.618	653.266	180.18	583.333	0	279.851	0	0	0	0	0	0	0	0	0	0	0	0	0	0	0	0	0	0	0	0	0	0	0	0	0	0	0	0	0	0	0	0	0	0	0	0	0	0	0	0	0	0	0
59_2_uninduced	0	0	0	0	0	0	0	0	0	0	0	0	0	0	0	0	0	0	0	0	0	0	0	0	0	0	0	0	0	0	0	0	0	0	0	0	0	0	0	0	0	0	0	0	0	0	0	0	0
59_2_uninduced	0	0	0	0	0	0	0	0	0	0	0	0	0	0	0	0	0	0	0	0	0	0	0	0	0	0	0	0	0	0	0	0	0	0	0	0	0	0	0	0	0	0	0	0	0	0	0	0	0
Mean	126.404	163.317	45.045	145.833	0	69.9627	0	0	0	0	0	0	0	0	0	0	0	0	0	0	0	0	0	0	0	0	0	0	0	0	0	0	0	0	0	0	0	0	0	0	0	0	0	0	0	0	0	0	0
Stdv	252.809	326.633	90.0901	291.667	0	139.925	0	0	0	0	0	0	0	0	0	0	0	0	0	0	0	0	0	0	0	0	0	0	0	0	0	0	0	0	0	0	0	0	0	0	0	0	0	0	0	0	0	0	0
[truncated: 951 more columns]
